# Supplementary material for: Deletion of low-essentiality, secretion-associated genes enhances recombinant protein production in Komagataella phaffii
Source: Microb Cell Fact. 2026 May 11;25:154. doi: 10.1186/s12934-026-03009-7 (PMC13343958; doi:10.1186/s12934-026-03009-7)
Supplement: Supplementary file 1 — Supplementary Material 1. [file 12934_2026_3009_MOESM1_ESM.xlsx]

## Sheet: Sheet1
geneID	diff	pval	Essentiality	Common Name	Description
GQ67_02768	0.870128	0.000515829	3.28749	RPL12A	60S ribosomal protein L12
GQ67_01621	0.834022	0.00095428	3.02032	SOK2	hypothetical protein PAS_chr1-4_0530
GQ67_03190	0.832802	0.000973869	3.0115	COQ3	O-methyltransferase, catalyzes two different O-methylation steps in ubiquinone (Coenzyme Q) biosynth
GQ67_03514	0.82883	0.00104031	2.98284		Hypothetical protein PAS_chr3_0445
GQ67_00499	0.816794	0.00126812	2.89684		Hypothetical protein PAS_chr2-1_0456
GQ67_00913	0.811485	0.00138261	2.8593	PAM18	J-protein co-chaperone of the mitochondrial import motor
GQ67_03643	0.80944	0.00142921	2.8449	RPO21	RNA polymerase II largest subunit B220
GQ67_02215	0.806096	0.00150851	2.82145	ILV5	Acetohydroxyacid reductoisomerase
GQ67_04744	0.800669	0.00164594	2.78359	MEX67	Poly(A)RNA binding protein involved in nuclear mRNA export
GQ67_00982	0.791072	0.00191753	2.71726	OST2	Epsilon subunit of the oligosaccharyltransferase complex of the ER lumen
GQ67_02886	0.790796	0.0019259	2.71537	NUS1	Prenyltransferase, required for cell viability
GQ67_04077	0.787493	0.00202897	2.69272	KRS1	Lysyl-tRNA synthetase
GQ67_01647	0.784189	0.00213709	2.67018	LAS1	Essential nuclear protein possibly involved in bud formation and morphogenesis
GQ67_00046	0.78297	0.00217831	2.66188		60S ribosomal protein L7
GQ67_04449	0.778997	0.00231772	2.63494	RPL3	60S ribosomal protein L3
GQ67_00216	0.778604	0.00233196	2.63228	PRE8	Alpha 2 subunit of the 20S proteasome
GQ67_03645	0.769833	0.00267111	2.57331		Cardiolipin synthase
GQ67_00595	0.768456	0.00272827	2.56411	URA6	Uridylate kinase, catalyzes the seventh enzymatic step in the de novo biosynthesis of pyrimidines
GQ67_03457	0.763618	0.00293812	2.53193	SCC2	hypothetical protein PAS_chr3_1186
GQ67_02319	0.758977	0.00315321	2.50125	RPP0	60S acidic ribosomal protein P0
GQ67_03133	0.757129	0.00324282	2.48908	TFC6	One of six subunits of RNA polymerase III transcription initiation factor complex (TFIIIC)
GQ67_02592	0.756696	0.00326412	2.48623	TIM54	Component of the mitochondrial Tim54p-Tim22p complex
GQ67_02612	0.755595	0.00331893	2.479	LAT1	Dihydrolipoamide acetyltransferase component (E2) of pyruvate dehydrogenase complex
GQ67_04012	0.752724	0.00346579	2.4602	SAH1	S-adenosyl-L-homocysteine hydrolase
GQ67_01058	0.751622	0.00352367	2.453	GCD2	Delta subunit of the translation initiation factor eIF2B
GQ67_05096	0.751308	0.00354037	2.45095	NOP7	Nucleolar protein involved in rRNA processing and 60S ribosomal subunit biogenesis
GQ67_00945	0.746037	0.00383102	2.41669	ESS1	Peptidylprolyl-cis/trans-isomerase (PPIase)
GQ67_01989	0.745447	0.00386488	2.41286	SUV3	ATP-dependent RNA helicase, component of the mitochondrial degradosome along with the RNase Dss1p
GQ67_01217	0.744582	0.00391502	2.40727	NSA2	ribosome biogenesis protein NSA2
GQ67_02377	0.744267	0.0039334	2.40523	UGP1	UDP-glucose pyrophosphorylase (UGPase), catalyses the reversible formation of UDP-Glc
GQ67_00043	0.737581	0.004343	2.36221	DOG1	2-deoxyglucose-6-phosphate phosphatase, similar to Dog2p, member of a family of low molecular weight
GQ67_04351	0.735654	0.00446805	2.34988		Hypothetical protein PAS_chr4_0042
GQ67_02254	0.733373	0.00462029	2.33533		Chitin synthase I
GQ67_01398	0.730187	0.00484078	2.31508	PFS2	Polyadenylation factor subunit 2
GQ67_05099	0.729007	0.00492483	2.30761	RNA1	GTPase activating protein (GAP) for Gsp1p, involved in nuclear transport
GQ67_03977	0.726332	0.00512026	2.29071	RIM1	Single-stranded DNA-binding protein essential for mitochondrial genome maintenance
GQ67_03866	0.726057	0.00514077	2.28897	DOC1	hypothetical protein PAS_chr3_1218
GQ67_01472	0.725467	0.00518498	2.28525	CGI121	Hypothetical protein PAS_c121_0011
GQ67_02556	0.722832	0.00538665	2.26868		Probable transporter
GQ67_02507	0.722399	0.00542043	2.26597		Cytoplasmic and mitochondrial histidine tRNA synthetase
GQ67_01276	0.719056	0.00568798	2.24504	PUP3	Beta 3 subunit of the 20S proteasome involved in ubiquitin-dependent catabolism
GQ67_04085	0.716578	0.00589392	2.2296	ERG11	Lanosterol 14-alpha-demethylase, catalyzes the C-14 demethylation of lanosterol
GQ67_02840	0.714612	0.00606213	2.21737	PGA2	Hypothetical protein PAS_chr1-1_0260
GQ67_02197	0.71296	0.00620676	2.20713	PST2	Protein with similarity to members of a family of flavodoxin-like proteins
GQ67_04087	0.71174	0.0063155	2.19959	MRPL38	mitochondrial 54S ribosomal protein YmL38/YmL34
GQ67_03538	0.711426	0.00634384	2.19765	BUD23	Protein involved in bud-site selection
GQ67_02829	0.710718	0.00640802	2.19328	SPO7	Regulatory subunit of Nem1p-Spo7p phosphatase holoenzyme
GQ67_04469	0.710639	0.00641519	2.19279	HSP60	Tetradecameric mitochondrial chaperonin
GQ67_02771	0.710482	0.00642954	2.19182	RML2	mitochondrial 54S ribosomal protein RML2
GQ67_00219	0.705998	0.00685106	2.16424	ERG13	3-hydroxy-3-methylglutaryl-CoA (HMG-CoA) synthase, catalyzes the formation of HMG-CoA from acetyl-Co
GQ67_00989	0.704228	0.00702418	2.1534	MCM5	Component of the hexameric MCM complex
GQ67_00777	0.704189	0.00702807	2.15316	AFG2	ATPase of the CDC48/PAS1/SEC18 (AAA) family, forms a hexameric complex
GQ67_02488	0.700138	0.00743941	2.12846		Cell wall protein with similarity to glucanases
GQ67_00121	0.699705	0.00748459	2.12583	RLI1	Essential iron-sulfur protein required for ribosome biogenesis and translation initiation
GQ67_01212	0.69825	0.00763839	2.117	PTI1	Hypothetical protein PAS_chr2-2_0133
GQ67_02570	0.696598	0.0078164	2.10699		Hypothetical protein PAS_chr1-1_0013
GQ67_04877	0.696362	0.00784213	2.10557	CEM1	Mitochondrial beta-keto-acyl synthase with possible role in fatty acid synthesis
GQ67_05172	0.696047	0.00787656	2.10366		Putative channel-like protein
GQ67_02280	0.694435	0.00805513	2.09393	RFC4	Subunit of heteropentameric Replication factor C (RF-C)
GQ67_00142	0.694002	0.00810365	2.09132	UPC2	Sterol regulatory element binding protein, induces transcription of sterol transport and biosyntheti
GQ67_03679	0.693648	0.00814355	2.08919	RRP43	Protein involved in rRNA processing
GQ67_02500	0.692035	0.00832753	2.07948	PSE1	Karyopherin/importin that interacts with the nuclear pore complex
GQ67_03995	0.690737	0.00847831	2.07169	SAM2	S-adenosylmethionine synthetase
GQ67_02156	0.69058	0.00849675	2.07075	MGM101	Type I transmembrane sorting receptor for multiple vacuolar hydrolases
GQ67_04131	0.687237	0.00889721	2.05075	TUP1	General repressor of transcription, forms complex with Cyc8p
GQ67_00782	0.685703	0.00908653	2.0416	HEM1	5-aminolevulinate synthase, catalyzes the first step in the heme biosynthetic pathway
GQ67_05071	0.685624	0.00909633	2.04113	AIM22	Putative lipoate-protein ligase A family member
GQ67_02737	0.681613	0.00960911	2.01732		hypothetical protein PAS_chr1-1_0479
GQ67_00210	0.681573	0.00961426	2.01708	VPS28	Component of the ESCRT-I complex (Stp22p, Srn2p, Vps28p, and Mvb12p), which is involved in ubiquitin
GQ67_05050	0.681259	0.00965557	2.01522	VMA7	Subunit F of the eight-subunit V1 peripheral membrane domain of vacuolar H+-ATPase (V-ATPase)
GQ67_04142	0.678741	0.00999177	2.00036	ECM31	Ketopantoate hydroxymethyltransferase, required for pantothenic acid biosynthesis
GQ67_00720	0.677955	0.010099	1.99572	RPN2	Subunit of the 26S proteasome, substrate of the N-acetyltransferase Nat1p
GQ67_04949	0.675988	0.0103714	1.98416	NCE103	Carbonic anhydrase
GQ67_03482	0.673471	0.0107297	1.96941	TSR2	Protein with a potential role in pre-rRNA processing
GQ67_00528	0.673314	0.0107525	1.96849		40S ribosomal protein S22
GQ67_03613	0.671701	0.0109882	1.95907	IRR1	Subunit of the cohesin complex
GQ67_01546	0.670206	0.0112107	1.95037		E1 beta subunit of the pyruvate dehydrogenase (PDH) complex
GQ67_02284	0.668201	0.0115157	1.93871		60S ribosomal protein L4
GQ67_03495	0.666706	0.0117477	1.93005	SUR2	Sphinganine C4-hydroxylase
GQ67_04693	0.66529	0.0119714	1.92186		Specialized J-protein that functions with Hsp70 in Fe-S cluster biogenesis in mitochondria
GQ67_04886	0.664385	0.0121162	1.91663	TYS1	Cytoplasmic tyrosyl-tRNA synthetase, class I aminoacyl-tRNA synthetase
GQ67_01666	0.664267	0.0121352	1.91595	MRPL31	mitochondrial 54S ribosomal protein YmL31
GQ67_01712	0.663481	0.0122626	1.91142		Delta subunit of the central stalk of mitochondrial F1F0 ATP synthase
GQ67_02614	0.663048	0.0123332	1.90893		Hypothetical protein PAS_chr1-1_0052
GQ67_02442	0.662498	0.0124235	1.90576	ERG12	Mevalonate kinase, acts in the biosynthesis of isoprenoids and sterols, including ergosterol
GQ67_04338	0.662183	0.0124754	1.90395		RNA polymerase III subunit C37
GQ67_02224	0.661632	0.0125666	1.90078	DAL82	Hypothetical protein PAS_chr1-1_0422
GQ67_04072	0.661475	0.0125928	1.89988	ALG14	Component of UDP-GlcNAc transferase
GQ67_04453	0.661278	0.0126256	1.89875	SWR1	Swi2/Snf2-related ATPase that is the structural component of the SWR1 complex
GQ67_01043	0.6612	0.0126387	1.8983	HMO1	hypothetical protein PAS_chr2-2_0488
GQ67_03116	0.658604	0.0130791	1.88342		Hypothetical protein PAS_chr3_0101
GQ67_04903	0.658092	0.0131675	1.8805	TUB2	Beta-tubulin
GQ67_02177	0.657266	0.0133113	1.87578	TAF1	TFIID subunit (145 kDa)
GQ67_00693	0.657188	0.0133251	1.87533	SAC6	Fimbrin, actin-bundling protein
GQ67_05315	0.656559	0.0134357	1.87174	CDC48	ATPase in ER, nuclear membrane and cytosol with homology to mammalian p97
GQ67_01629	0.655851	0.013561	1.86771	SSU72	Transcription/RNA-processing factor
GQ67_03859	0.655851	0.013561	1.86771	RPS5	40S ribosomal protein S5
GQ67_04090	0.654238	0.0138505	1.85853	TRP3	Bifunctional enzyme exhibiting indole-3-glycerol-phosphate synthase and anthranilate synthase activi
GQ67_00177	0.653215	0.0140369	1.85273	VRP1	Hypothetical protein PAS_chr2-1_0151
GQ67_02770	0.653019	0.014073	1.85161	ATP5	Subunit 5 of the stator stalk of mitochondrial F1F0 ATP synthase
GQ67_01034	0.652979	0.0140803	1.85139	PDA1	E1 alpha subunit of the pyruvate dehydrogenase (PDH) complex
GQ67_04792	0.652901	0.0140947	1.85094	TIF35	Subunit of the core complex of translation initiation factor 3(eIF3)
GQ67_00096	0.650226	0.0145945	1.83581	RIM21	Component of the RIM101 pathway, has a role in cell wall construction and alkaline pH response
GQ67_05173	0.649951	0.0146468	1.83426		Glutamine synthetase (GS), synthesizes glutamine from glutamate and ammonia
GQ67_04545	0.649794	0.0146768	1.83337	SEC21	Gamma subunit of coatomer, a heptameric protein complex that together with Arf1p forms the COPI coat
GQ67_02064	0.649597	0.0147144	1.83226	MPE1	Essential conserved subunit of CPF (cleavage and polyadenylation factor)
GQ67_03532	0.649125	0.0148048	1.8296	ATP4	Subunit b of the stator stalk of mitochondrial F1F0 ATP synthase
GQ67_00221	0.648338	0.0149567	1.82517	RSC9	Component of the RSC chromatin remodeling complex
GQ67_01836	0.645624	0.0154911	1.80992		Essential 100kDa subunit of the exocyst complex
GQ67_03726	0.64409	0.0158006	1.80133	PTA1	Subunit of holo-CPF, a multiprotein complex and functional homolog of mammalian CPSF
GQ67_00380	0.643815	0.0158567	1.79979	GSF2	ER localized integral membrane protein that may promote secretion of certain hexose transporters
GQ67_05353	0.643658	0.0158888	1.79891	RBA50	RNA polymerase II-associated protein
GQ67_03668	0.640472	0.0165522	1.78114		hypothetical protein PAS_chr4_0951
GQ67_00539	0.639135	0.0168378	1.77371	FAP7	Essential NTPase required for small ribosome subunit synthesis
GQ67_04086	0.638269	0.0170249	1.76892	MRP49	Hypothetical protein PAS_chr3_0958
GQ67_00794	0.637443	0.0172052	1.76434	RPL28	60S ribosomal protein L28
GQ67_00941	0.636853	0.017335	1.76108	NUP145	Essential nucleoporin
GQ67_00574	0.636696	0.0173698	1.76021		Protein that associates with ribosomes
GQ67_00464	0.636264	0.0174657	1.75781	WBP1	Beta subunit of the oligosaccharyl transferase (OST) glycoprotein complex
GQ67_01232	0.636264	0.0174657	1.75781	PER1	Protein of the endoplasmic reticulum, required for GPI-phospholipase A2 activity
GQ67_00635	0.636028	0.0175182	1.75651	ILV6	hypothetical protein PAS_chr2-1_0864
GQ67_01759	0.635516	0.0176324	1.75369	NOP56	Essential evolutionarily-conserved nucleolar protein component of the box C/D snoRNP complexes
GQ67_01880	0.635084	0.0177296	1.7513	FAS2	Alpha subunit of fatty acid synthetase
GQ67_01698	0.634966	0.0177562	1.75065	ILV3	Dihydroxyacid dehydratase
GQ67_01055	0.634612	0.0178362	1.7487	YKL027W	Protein of unknown function, localized to the mitochondrial outer membrane
GQ67_04531	0.631701	0.0185057	1.7327	RKI1	Ribose-5-phosphate ketol-isomerase
GQ67_04992	0.631622	0.0185241	1.73226		One of two type I myosins
GQ67_04509	0.631465	0.0185609	1.7314	DCP2	Catalytic subunit of the Dcp1p-Dcp2p decapping enzyme complex
GQ67_05123	0.630403	0.0188113	1.72558	CTK2	hypothetical protein PAS_chr3_1187
GQ67_03458	0.629459	0.0190363	1.72042	GCD6	Catalytic epsilon subunit of the translation initiation factor eIF2B
GQ67_03444	0.628909	0.0191686	1.71741		Peptidyl-prolyl cis-trans isomerase (cyclophilin)
GQ67_03733	0.628869	0.0191781	1.71719	FUM1	Fumarase, converts fumaric acid to L-malic acid in the TCA cycle
GQ67_00213	0.628712	0.0192161	1.71634	RPM2	Protein subunit of mitochondrial RNase P, has roles in nuclear transcription, cytoplasmic and mitoch
GQ67_03506	0.626745	0.0196963	1.70562		Putative protein of unknown function
GQ67_02641	0.626667	0.0197157	1.70519		Essential protein of the inner mitochondrial membrane, peripherally localized
GQ67_04084	0.62588	0.0199109	1.70091	RRP45	Protein involved in rRNA processing
GQ67_01883	0.624936	0.0201473	1.69578	PGK1	3-phosphoglycerate kinase
GQ67_02564	0.624621	0.0202267	1.69408	FAS1	Beta subunit of fatty acid synthetase; catalyzes the synthesis of long-chain saturated fatty acids
GQ67_00478	0.624385	0.0202864	1.6928	FCP1	hypothetical protein PAS_chr2-1_0845
GQ67_03356	0.623913	0.0204062	1.69024	KEL2	Protein required for proper cell fusion and cell morphology
GQ67_01113	0.622734	0.0207086	1.68385	MSS51	Nuclear encoded protein required for translation of COX1 mRNA
GQ67_00724	0.622262	0.0208306	1.6813	ADE17	Enzyme of \'de novo\' purine biosynthesis
GQ67_02574	0.62179	0.0209532	1.67875	POB3	Subunit of the heterodimeric FACT complex (Spt16p-Pob3p)
GQ67_05267	0.620531	0.0212834	1.67196	FYV7	Hypothetical protein PAS_chr4_0872
GQ67_01934	0.620374	0.0213249	1.67111		Epsin-like protein involved in endocytosis and actin patch assembly
GQ67_00420	0.620059	0.0214083	1.66942		Putative ATP-dependent RNA helicase of the DEAD-box family
GQ67_00923	0.6188	0.0217447	1.66265		Hypothetical protein PAS_chr2-2_0406
GQ67_05155	0.618643	0.021787	1.6618	BIR1	Hypothetical protein PAS_chr4_0770
GQ67_04296	0.61821	0.0219039	1.65948		Hypothetical protein PAS_c131_0013
GQ67_01824	0.618171	0.0219146	1.65927	ENP2	Essential nucleolar protein of unknown function
GQ67_02809	0.617463	0.0221071	1.65547	THP1	Nuclear pore-associated protein, forms a complex with Sac3p
GQ67_02687	0.617306	0.0221501	1.65463	COG7	Component of the conserved oligomeric Golgi complex (Cog1p through Cog8p)
GQ67_02151	0.616441	0.0223877	1.64999		Alpha-1,2-mannosyltransferase
GQ67_02633	0.616323	0.0224203	1.64936	PCM1	Essential N-acetylglucosamine-phosphate mutase
GQ67_00553	0.616008	0.0225074	1.64767	GIS1	Mitochondrial aldehyde dehydrogenase
GQ67_02435	0.615733	0.0225838	1.6462	EFR3	Non-essential protein of unknown function
GQ67_04930	0.615615	0.0226167	1.64557	SPO75	Meiosis-specific protein of unknown function, required for spore wall formation during sporulation
GQ67_02542	0.614513	0.0229251	1.63969	IRC19	Hypothetical protein PAS_chr1-3_0277
GQ67_03626	0.614435	0.0229473	1.63927	ALG5	UDP-glucose:dolichyl-phosphate glucosyltransferase
GQ67_01536	0.613491	0.0232147	1.63424	ERG26	C-3 sterol dehydrogenase
GQ67_01762	0.612468	0.0235076	1.62879	UPS1	hypothetical protein PAS_chr1-4_0678
GQ67_02365	0.612429	0.0235189	1.62858	YNL181W	Putative oxidoreductase
GQ67_04692	0.61176	0.0237121	1.62503	FAA2	Long chain fatty acyl-CoA synthetase
GQ67_03466	0.611445	0.0238036	1.62336	SUP35	Translation termination factor eRF3
GQ67_05016	0.611288	0.0238494	1.62252	MCD1	Essential protein required for sister chromatid cohesion in mitosis and meiosis
GQ67_01213	0.61058	0.0240565	1.61877	SEC9	t-SNARE protein important for fusion of secretory vesicles with the plasma membrane
GQ67_02093	0.610501	0.0240797	1.61835	MTR3	exosome component
GQ67_04591	0.610187	0.0241723	1.61668	CAX4	Dolichyl pyrophosphate (Dol-P-P) phosphatase with a luminally oriented active site in the ER
GQ67_02402	0.609086	0.024499	1.61085	CDC27	Subunit of the Anaphase-Promoting Complex/Cyclosome (APC/C)
GQ67_04089	0.60767	0.0249247	1.60337		Hypothetical protein PAS_chr3_0961
GQ67_01475	0.607198	0.025068	1.60088	SRC1	Hypothetical protein PAS_c121_0008
GQ67_04168	0.60708	0.0251039	1.60026	RIB4	Lumazine synthase (6,7-dimethyl-8-ribityllumazine synthase, also known as DMRL synthase)
GQ67_00429	0.606411	0.0253084	1.59674	RMP1	Subunit of RNase MRP
GQ67_00897	0.606372	0.0253204	1.59653	GAB1	GPI transamidase subunit
GQ67_04270	0.605192	0.0256849	1.59032	SKP1	hypothetical protein PAS_chr3_1258
GQ67_03139	0.604759	0.0258197	1.58805	ERG1	Squalene epoxidase, catalyzes the epoxidation of squalene to 2,3-oxidosqualene
GQ67_03750	0.602439	0.0265531	1.57588	CBP6	Mitochondrial translational activator of the COB mRNA
GQ67_05333	0.601377	0.0268947	1.57033	MRPL23	mitochondrial 54S ribosomal protein YmL23
GQ67_02213	0.600354	0.0272272	1.565	RME1	Zinc finger protein involved in control of meiosis
GQ67_02226	0.598859	0.0277195	1.55722	SHY1	Mitochondrial inner membrane protein required for assembly of cytochrome c oxidase (complex IV)
GQ67_00790	0.59823	0.027929	1.55394	NSA1	Constituent of 66S pre-ribosomal particles, involved in 60S ribosomal subunit biogenesis
GQ67_04590	0.597522	0.0281664	1.55027	KAP95	Karyopherin beta, forms a dimeric complex with Srp1p (Kap60p)
GQ67_00258	0.597089	0.0283123	1.54802	MRP1	Mitochondrial ribosomal protein of the small subunit
GQ67_00487	0.596303	0.0285793	1.54395	MRPL4	Mitochondrial ribosomal protein of the large subunit
GQ67_02824	0.595988	0.0286867	1.54232	LIP2	Lipoyl ligase, involved in the modification of mitochondrial enzymes
GQ67_02271	0.59587	0.0287271	1.54171	KAP104	Transportin, cytosolic karyopherin beta 2
GQ67_00911	0.595674	0.0287945	1.54069	APL6	Beta3-like subunit of the yeast AP-3 complex
GQ67_03844	0.595084	0.0289974	1.53764		Hypothetical protein PAS_chr3_0747
GQ67_04823	0.595005	0.0290246	1.53723	SPB1	AdoMet-dependent methyltransferase involved in rRNA processing and 60S ribosomal subunit maturation
GQ67_01812	0.594926	0.0290517	1.53683	DBP10	Putative ATP-dependent RNA helicase of the DEAD-box protein family
GQ67_03832	0.594887	0.0290653	1.53662	TFA2	TFIIE small subunit, involved in RNA polymerase II transcription initiation
GQ67_02189	0.594612	0.0291607	1.5352	MVD1	Mevalonate pyrophosphate decarboxylase
GQ67_00892	0.594376	0.0292426	1.53398		Transcription factor IIIA (TFIIIA), essential protein with nine C2H2 Zn-fingers
GQ67_00400	0.593982	0.0293796	1.53195	RPS26A	40S ribosomal protein S26
GQ67_03940	0.593392	0.0295861	1.52891	CCM1	hypothetical protein PAS_chr3_1225
GQ67_00102	0.59296	0.0297383	1.52668	CCT7	Subunit of the cytosolic chaperonin Cct ring complex, related to Tcp1p, required for the assembly of
GQ67_04595	0.592881	0.029766	1.52628		Hypothetical protein PAS_chr4_0268
GQ67_03627	0.592724	0.0298216	1.52547		hypothetical protein PAS_chr3_1199
GQ67_05101	0.59237	0.0299469	1.52365		Hypothetical protein PAS_chr4_0721
GQ67_02309	0.591308	0.0303257	1.51819	SEC13	Component of both the Nup84 nuclear pore sub-complex and of the COPII complex
GQ67_04288	0.590285	0.0306942	1.51294		Hypothetical protein PAS_chr2-1_0077
GQ67_03850	0.589735	0.0308943	1.51012	RRP46	Protein involved in rRNA processing
GQ67_05162	0.589381	0.0310235	1.50831	ERD2	HDEL receptor, an integral membrane protein that binds to the HDEL motif in proteins
GQ67_02938	0.588751	0.0312543	1.50509		glycosyl hydrolase family 88, putative
GQ67_03176	0.588397	0.0313848	1.50328	RPB5	RNA polymerase subunit ABC27, common to RNA polymerases I, II, and III
GQ67_05062	0.587257	0.0318084	1.49746		Arginase, responsible for arginine degradation
GQ67_04359	0.586981	0.0319114	1.49605	ARO7	Chorismate mutase, catalyzes the conversion of chorismate to prephenate
GQ67_00895	0.586077	0.0322517	1.49145	QCR2	Subunit 2 of the ubiquinol cytochrome-c reductase complex
GQ67_00719	0.585526	0.0324604	1.48865	UTP7	Nucleolar protein, component of the small subunit (SSU) processome
GQ67_00150	0.585172	0.0325952	1.48685	PUP1	Endopeptidase with trypsin-like activity that cleaves after basic residues
GQ67_05302	0.584818	0.0327304	1.48505	MTF1	Mitochondrial RNA polymerase specificity factor
GQ67_03880	0.583441	0.033261	1.47807		hypothetical protein PAS_chr3_1220
GQ67_04458	0.583402	0.0332762	1.47787	TUB4	Gamma-tubulin
GQ67_00792	0.583324	0.0333068	1.47747		UDP-N-acetyl-glucosamine-1-P transferase
GQ67_04770	0.583284	0.0333221	1.47727	HEM2	Delta-aminolevulinate dehydratase, a homo-octameric enzyme
GQ67_00601	0.583127	0.0333833	1.47647	BEM1	Protein containing SH3-domains, involved in establishing cell polarity and morphogenesis
GQ67_00656	0.583048	0.0334139	1.47607		Mitochondrial matrix acyl carrier protein, involved in biosynthesis of octanoate
GQ67_02298	0.583048	0.0334139	1.47607	CDC34	Ubiquitin-conjugating enzyme (E2) and catalytic subunit of SCF ubiquitin-protein ligase complex
GQ67_03637	0.58238	0.0336752	1.47269	TUF1	Mitochondrial translation elongation factor Tu
GQ67_04136	0.582262	0.0337215	1.47209	NPA3	Essential, conserved, cytoplasmic ATPase
GQ67_01749	0.581829	0.0338918	1.46991	TFG2	hypothetical protein PAS_chr1-4_0679
GQ67_02237	0.5812	0.0341407	1.46673	ERG24	C-14 sterol reductase, acts in ergosterol biosynthesis
GQ67_00722	0.58116	0.0341563	1.46653		60S ribosomal protein L15
GQ67_05073	0.580649	0.0343598	1.46395	VPS51	Hypothetical protein PAS_chr4_0693
GQ67_04088	0.58057	0.0343911	1.46355	KRE9	Glycoprotein involved in cell wall beta-glucan assembly
GQ67_02681	0.580334	0.0344855	1.46236	ISA1	Mitochondrial matrix protein involved in biogenesis of iron-sulfur (Fe/S) cluster of Fe/S proteins
GQ67_03584	0.580138	0.0345643	1.46137		Hypothetical protein PAS_chr3_0510
GQ67_04933	0.57939	0.034865	1.45761		Subunit of the exosome, which is an essential complex present in both nucleus and cytoplasm
GQ67_01131	0.578643	0.035168	1.45385	SAM50	Essential component of the Sorting and Assembly Machinery of the mitochondrial outer membrane
GQ67_02512	0.578171	0.0353605	1.45148	SWP1	Hypothetical protein PAS_chr1-3_0248
GQ67_03344	0.578132	0.0353765	1.45128		Hypothetical protein PAS_chr3_0289
GQ67_00721	0.578014	0.0354248	1.45069	SER3	3-phosphoglycerate dehydrogenase, catalyzes the first step in serine and glycine biosynthesis
GQ67_01187	0.577974	0.0354409	1.45049	SCS2	hypothetical protein PAS_chr2-2_0463
GQ67_02646	0.577896	0.0354732	1.4501	RPN9	Non-ATPase regulatory subunit of the 26S proteasome
GQ67_03295	0.577542	0.0356185	1.44832	CDC5	Polo-like kinase with similarity to Xenopus Plx1 and S. pombe Plo1p
GQ67_00437	0.57703	0.0358294	1.44576	MSM1	Mitochondrial methionyl-tRNA synthetase (MetRS)
GQ67_01882	0.576559	0.036025	1.4434	ARG82	Inositol polyphosphate multikinase (IPMK)
GQ67_00920	0.576401	0.0360903	1.44261	MEF1	Mitochondrial elongation factor involved in translational elongation
GQ67_02314	0.576008	0.0362543	1.44064	LHS1	Molecular chaperone of the endoplasmic reticulum lumen
GQ67_04180	0.575969	0.0362707	1.44044		Hypothetical protein PAS_chr3_1050
GQ67_00331	0.575851	0.03632	1.43985		Essential 113kDa subunit of the exocyst complex
GQ67_01207	0.575811	0.0363365	1.43966	PTH1	One of two (see also PTH2) mitochondrially-localized peptidyl-tRNA hydrolases
GQ67_03727	0.575379	0.0365179	1.43749	PRP9	Subunit of the SF3a splicing factor complex, required for spliceosome assembly
GQ67_05349	0.574592	0.0368496	1.43357	YME1	hypothetical protein PAS_chr4_0889
GQ67_00870	0.574395	0.036933	1.43259	MRPL17	hypothetical protein PAS_chr2-1_0891
GQ67_05192	0.574277	0.0369831	1.432	FMN1	hypothetical protein PAS_chr4_0996
GQ67_03251	0.574159	0.0370332	1.43141		Subunit of the vacuole fusion and protein sorting HOPS complex and the CORVET tethering complex
GQ67_02607	0.57412	0.0370499	1.43121	TFC3	Largest of six subunits of the RNA polymerase III transcription initiation factor complex (TFIIIC)
GQ67_04649	0.573923	0.0371336	1.43023		Member of the PAK family of serine/threonine protein kinases with similarity to Ste20p and Cla4p
GQ67_04186	0.573569	0.0372848	1.42847	ROX3	Subunit of the RNA polymerase II mediator complex
GQ67_01087	0.572035	0.0379456	1.42084	MSW1	Mitochondrial tryptophanyl-tRNA synthetase
GQ67_01873	0.571603	0.0381338	1.41869	DRE2	Protein of unknown function required for sister chromatid cohesion
GQ67_02944	0.571367	0.0382368	1.41752	YPR1	2-methylbutyraldehyde reductase, may be involved in isoleucine catabolism
GQ67_00762	0.571091	0.0383572	1.41615	APC5	Protein involved in G2/M phase progression and response to DNA damage, interacts with Rad53p
GQ67_00168	0.571052	0.0383744	1.41596	KAR2	ATPase involved in protein import into the ER, also acts as a chaperone to mediate protein folding i
GQ67_00192	0.570619	0.0385644	1.41381	QRI7	Putative metalloprotease, similar to O-sialoglycoprotein metallopeptidase from P. haemolytica
GQ67_00630	0.570108	0.0387899	1.41128	PEP3	Component of CORVET tethering complex
GQ67_00743	0.5694	0.0391041	1.40778		Protein involved in the transcription of 35S rRNA genes by RNA polymerase I
GQ67_01755	0.569007	0.0392795	1.40583	CBF1	Helix-loop-helix protein that binds the motif CACRTG
GQ67_02742	0.569007	0.0392795	1.40583	TFC8	Hypothetical protein PAS_chr1-1_0162
GQ67_01038	0.567788	0.0398277	1.39982	CYT2	Cytochrome c1 heme lyase, involved in maturation of cytochrome c1
GQ67_03382	0.56763	0.0398988	1.39904	TOP2	Essential type II topoisomerase
GQ67_02932	0.567552	0.0399345	1.39865	RRP7	Essential protein involved in rRNA processing and ribosome biogenesis
GQ67_03075	0.567276	0.0400594	1.3973	RRP5	RNA binding protein with preference for single stranded tracts of U\'s involved in synthesis of both
GQ67_00167	0.566962	0.0402026	1.39575	PET123	Mitochondrial ribosomal protein of the small subunit
GQ67_04642	0.566726	0.0403103	1.39458	SPT6	Transcription elongation factor
GQ67_01409	0.566529	0.0404002	1.39362	TEF1	Translational elongation factor EF-1 alpha
GQ67_00483	0.566293	0.0405083	1.39246	TDH3	Glyceraldehyde-3-phosphate dehydrogenase, isozyme 3, involved in glycolysis and gluconeogenesis
GQ67_04125	0.565939	0.040671	1.39072		Hypothetical protein PAS_chr3_0995
GQ67_04523	0.565821	0.0407253	1.39014		Hypothetical protein PAS_chr4_0206
GQ67_01645	0.565703	0.0407797	1.38956	TSR1	Protein required for processing of 20S pre-rRNA in the cytoplasm
GQ67_04468	0.565703	0.0407797	1.38956	HTZ1	Histone variant H2AZ, exchanged for histone H2A in nucleosomes by the SWR1 complex
GQ67_05308	0.565664	0.0407979	1.38936		Hypothetical protein PAS_FragD_0020
GQ67_01300	0.565467	0.0408887	1.3884	FMP25	Putative protein of unknown function
GQ67_00207	0.56531	0.0409615	1.38762	CFT2	hypothetical protein PAS_chr2-1_0816
GQ67_05346	0.564916	0.041144	1.38569	MCM7	DNA replication licensing factor
GQ67_04317	0.564602	0.0412904	1.38415		Hypothetical protein PAS_chr4_0009
GQ67_01988	0.564562	0.0413088	1.38396	CDC7	DDK (Dbf4-dependent kinase) catalytic subunit
GQ67_02167	0.56413	0.0415109	1.38184	RPO41	Mitochondrial RNA polymerase
GQ67_03105	0.563736	0.0416954	1.37991	AIM6	Putative protein of unknown function
GQ67_03547	0.563736	0.0416954	1.37991	MRPL1	mitochondrial 54S ribosomal protein MRPL1
GQ67_00045	0.563343	0.0418807	1.37799	YPL199C	Hypothetical protein PAS_chr2-1_0021
GQ67_00725	0.562832	0.0421225	1.37549	FKS1	Catalytic subunit of 1,3-beta-D-glucan synthase
GQ67_04550	0.562832	0.0421225	1.37549	ILV2	Acetolactate synthase, catalyses the first common step in isoleucine and valine biosynthesis
GQ67_00105	0.562753	0.0421598	1.3751	SMC1	Subunit of the multiprotein cohesin complex, essential protein involved in chromosome segregation an
GQ67_03878	0.562242	0.0424029	1.3726		Hypothetical protein PAS_chr3_0778
GQ67_02049	0.561731	0.0426473	1.37011		Putative protein of unknown function
GQ67_03651	0.561416	0.0427982	1.36857	ATP1	Alpha subunit of the F1 sector of mitochondrial F1F0 ATP synthase
GQ67_01304	0.561337	0.042836	1.36819	LPD1	Dihydrolipoamide dehydrogenase
GQ67_00208	0.561298	0.0428549	1.368	MTQ2	S-adenosylmethionine-dependent methyltransferase of the seven beta-strand family
GQ67_02774	0.560669	0.0431585	1.36493	VMA8	Subunit D of the eight-subunit V1 peripheral membrane domain of the vacuolar H+-ATPase (V-ATPase)
GQ67_05332	0.560236	0.0433683	1.36283	RPB7	RNA polymerase II subunit
GQ67_03236	0.560079	0.0434448	1.36206	GET2	Hypothetical protein PAS_chr3_0197
GQ67_01961	0.559803	0.0435789	1.36072	YBR271W	Putative S-adenosylmethionine-dependent methyltransferase of the seven beta-strand family
GQ67_04265	0.559685	0.0436365	1.36015		6-phosphogluconolactonase, catalyzes the second step of the pentose phosphate pathway
GQ67_02621	0.559607	0.0436749	1.35977	NUG1	GTPase that associates with nuclear 60S pre-ribosomes, required for export of 60S ribosomal subunits
GQ67_04931	0.559607	0.0436749	1.35977		Similar to globins and has a functional heme-binding domain
GQ67_03156	0.559292	0.0438289	1.35824	HMX1	ER localized, heme-binding peroxidase involved in the degradation of heme
GQ67_01800	0.558899	0.0440221	1.35633		Protein kinase required for signal transduction during entry into meiosis
GQ67_04259	0.558505	0.044216	1.35442	MRPS12	putative mitochondrial 37S ribosomal protein MRPS12
GQ67_01967	0.558191	0.0443716	1.3529	SRP72	Core component of the signal recognition particle (SRP) ribonucleoprotein (RNP) complex
GQ67_02473	0.558191	0.0443716	1.3529		Protein kinase
GQ67_03665	0.558191	0.0443716	1.3529	SCP1	Component of yeast cortical actin cytoskeleton
GQ67_05018	0.558191	0.0443716	1.3529		Hypothetical protein PAS_chr4_0643
GQ67_00649	0.557011	0.0449592	1.34718	URA4	Dihydroorotase, catalyzes the third enzymatic step in the de novo biosynthesis of pyrimidines
GQ67_00774	0.557011	0.0449592	1.34718		Mitochondrial inner membrane protein
GQ67_03445	0.556539	0.045196	1.3449		Hypothetical protein PAS_chr3_0379
GQ67_01998	0.556028	0.0454538	1.34243	SPT15	TATA-binding protein, general transcription factor
GQ67_02447	0.556028	0.0454538	1.34243	RAM2	Alpha subunit of both the farnesyltransferase and type I geranylgeranyltransferase
GQ67_03531	0.555949	0.0454936	1.34205	MPS1	Dual-specificity kinase
GQ67_02236	0.555792	0.0455732	1.34129		Hypothetical protein PAS_chr1-1_0412
GQ67_02678	0.555516	0.0457128	1.33996	GDH3	NADP(+)-dependent glutamate dehydrogenase
GQ67_04255	0.555044	0.045953	1.33769	PMI40	Mannose-6-phosphate isomerase, catalyzes the interconversion of fructose-6-P and mannose-6-P
GQ67_03540	0.554848	0.0460534	1.33674	ATP23	Putative metalloprotease of the mitochondrial inner membrane
GQ67_02011	0.554808	0.0460735	1.33655	MRPL51	mitochondrial 54S ribosomal protein MRPL51
GQ67_04224	0.55414	0.0464164	1.33333		Protein involved in cis-Golgi membrane traffic
GQ67_04191	0.55355	0.0467206	1.33049	CDC15	Protein kinase of the Mitotic Exit Network
GQ67_00526	0.553432	0.0467817	1.32992	MDM38	Mitochondrial inner membrane protein
GQ67_02005	0.553353	0.0468224	1.32955		Hypothetical protein PAS_chr1-4_0176
GQ67_04440	0.55292	0.047047	1.32747	YDR132C	Putative protein of unknown function
GQ67_04962	0.552212	0.0474165	1.32407		Hypothetical protein PAS_chr4_0589
GQ67_01722	0.552055	0.0474989	1.32332		Putative protein of unknown function
GQ67_04152	0.552016	0.0475195	1.32313	HCR1	Dual function protein
GQ67_05270	0.55174	0.0476641	1.32181		Subunit of signal peptidase complex (Spc1p, Spc2p, Spc3p, Sec11p)
GQ67_00151	0.551583	0.0477469	1.32105	ISM1	Mitochondrial isoleucyl-tRNA synthetase, null mutant is deficient in respiratory growth
GQ67_01413	0.551111	0.047996	1.31879	ROT1	Protein ROT1
GQ67_01247	0.550757	0.0481835	1.3171	EBP2	Essential protein required for the maturation of 25S rRNA and 60S ribosomal subunit assembly
GQ67_02547	0.550521	0.0483089	1.31597	TIF34	Subunit of the core complex of translation initiation factor (eIF3)
GQ67_04818	0.550521	0.0483089	1.31597		Conserved protein involved in autophagy and the Cvt pathway
GQ67_00991	0.550482	0.0483298	1.31578	TAL1	Transaldolase, enzyme in the non-oxidative pentose phosphate pathway
GQ67_04042	0.550285	0.0484345	1.31484	TLG2	hypothetical protein PAS_chr3_1238
GQ67_03999	0.550049	0.0485604	1.31372	UGO1	Protein of unknown function
GQ67_01483	0.549853	0.0486656	1.31278	ALG2	Hypothetical protein PAS_c121_0002
GQ67_00300	0.54942	0.0488975	1.31071	THR4	Threonine synthase, conserved protein that catalyzes formation of threonine from 0-phosphohomoserine
GQ67_00214	0.549381	0.0489187	1.31053	TUB1	Alpha-tubulin
GQ67_02027	0.549145	0.0490456	1.3094	CLC1	Clathrin light chain
GQ67_04556	0.548909	0.0491729	1.30827	QNS1	Glutamine-dependent NAD(+) synthetase
GQ67_02799	0.548673	0.0493004	1.30715		60S ribosomal protein L8
GQ67_02217	0.548555	0.0493642	1.30659	ADE4	Phosphoribosylpyrophosphate amidotransferase
GQ67_03341	0.548515	0.0493855	1.3064	GLN4	Glutamine tRNA synthetase
GQ67_05222	0.548279	0.0495135	1.30528	BNA4	Kynurenine 3-mono oxygenase
GQ67_02747	0.548201	0.0495562	1.3049	NCR1	Vacuolar membrane protein that transits through the biosynthetic vacuolar protein sorting pathway
GQ67_02297	0.548083	0.0496203	1.30434		Hypothetical protein PAS_chr1-3_0047
GQ67_05182	0.548043	0.0496417	1.30415	CDC43	Beta subunit of geranylgeranyltransferase type I
GQ67_04444	0.547453	0.0499635	1.30135		Sm-like protein involved in docking and fusion of exocytic vesicles
GQ67_01901	0.547139	0.0501359	1.29985	RSA4	WD-repeat protein involved in ribosome biogenesis
GQ67_00999	0.546942	0.0502438	1.29892	ARC40	Subunit of the ARP2/3 complex
GQ67_00083	0.546942	0.0502438	1.29892	GRX3	Hydroperoxide and superoxide-radical responsive glutathione-dependent oxidoreductase
GQ67_02158	0.546863	0.0502871	1.29854	KHA1	Putative K+/H+ antiporter with a probable role in intracellular cation homeostasis
GQ67_00686	0.546824	0.0503087	1.29836		hypothetical protein PAS_chr2-1_0871
GQ67_03662	0.546627	0.050417	1.29742	RPS12	40S ribosomal protein S12
GQ67_02828	0.545801	0.0508739	1.29351	MDM10	Subunit of both the Mdm10-Mdm12-Mmm1 complex and the mitochondrial sorting and assembly machinery
GQ67_05087	0.544897	0.0513782	1.28922		Hypothetical protein PAS_chr4_0706
GQ67_01809	0.543048	0.0524218	1.28049	RPB9	RNA polymerase II subunit B12.6
GQ67_00829	0.54297	0.0524666	1.28012	ALG1	Mannosyltransferase, involved in asparagine-linked glycosylation in the endoplasmic reticulum (ER)
GQ67_00965	0.54238	0.0528035	1.27734	KRE33	Essential protein of unknown function
GQ67_02915	0.54238	0.0528035	1.27734		hypothetical protein PAS_chr1-1_0497
GQ67_03874	0.541868	0.053097	1.27493	NCS6	Protein required for thiolation of the uridine at the wobble position of Gln, Lys, and Glu tRNAs
GQ67_04052	0.541554	0.0532783	1.27345	ORC6	hypothetical protein PAS_chr3_1239
GQ67_03319	0.541514	0.053301	1.27326	YJU2	hypothetical protein PAS_chr3_1173
GQ67_03067	0.54002	0.0541694	1.26625		Hypothetical protein PAS_chr3_0055
GQ67_00489	0.53943	0.0545154	1.26348		Hypothetical protein PAS_chr2-1_0444
GQ67_03521	0.539115	0.0547007	1.26201		Mitochondrial outer membrane protein
GQ67_00498	0.53884	0.0548632	1.26072	CUS1	Protein required for assembly of U2 snRNP into the spliceosome, forms a complex with Hsh49p and Hsh1
GQ67_01182	0.538446	0.0550962	1.25888	ADO1	Adenosine kinase, required for the utilization of S-adenosylmethionine (AdoMet)
GQ67_04806	0.538446	0.0550962	1.25888	RRN10	Hypothetical protein PAS_chr4_0446
GQ67_03932	0.538368	0.0551428	1.25851	NSP1	Essential component of the nuclear pore complex, which mediates nuclear import and export
GQ67_01138	0.85058	0.0553699	1.25673		One of two identical histone H4 proteins (see also HHF2)
GQ67_02835	0.537738	0.0555175	1.25557	FUN12	GTPase
GQ67_03280	0.537502	0.0556585	1.25447	YLR065C	hypothetical protein PAS_chr3_1168
GQ67_04093	0.537345	0.0557527	1.25373		hypothetical protein PAS_chr3_1243
GQ67_00059	0.537188	0.055847	1.253		Hypothetical protein PAS_chr2-1_0034
GQ67_03851	0.536323	0.056368	1.24897	VAS1	Mitochondrial and cytoplasmic valyl-tRNA synthetase
GQ67_01757	0.536008	0.0565585	1.2475	YKE2	Subunit of the heterohexameric Gim/prefoldin protein complex
GQ67_02956	0.535969	0.0565824	1.24732	RTG1	Transcription factor (bHLH) involved in interorganelle communication
GQ67_00243	0.535418	0.0569171	1.24476	CBP3	hypothetical protein PAS_chr2-1_0817
GQ67_04546	0.535182	0.057061	1.24366	CUS2	hypothetical protein PAS_chr4_0929
GQ67_00253	0.535143	0.0570851	1.24348		Hypothetical protein PAS_chr2-1_0224
GQ67_03415	0.534985	0.0571812	1.24275	HRT3	Putative SCF-ubiquitin ligase F-box protein
GQ67_02138	0.534907	0.0572294	1.24238	HOM6	Homoserine dehydrogenase (L-homoserine:NADP oxidoreductase), dimeric enzyme
GQ67_04171	0.534789	0.0573016	1.24183	VMA3	Proteolipid subunit of the vacuolar H(+)-ATPase V0 sector
GQ67_02616	0.534749	0.0573257	1.24165		Subunit of the condensin complex, which reorganizes chromosomes during cell division
GQ67_03715	0.533569	0.0580528	1.23618		Mitochondrial 3-hydroxyacyl-thioester dehydratase involved in fatty acid biosynthesis
GQ67_04761	0.533451	0.0581259	1.23563		Hypothetical protein PAS_chr4_0410
GQ67_02921	0.533019	0.0583947	1.23363		Protein required for partitioning of the 2-micron plasmid
GQ67_01978	0.53294	0.0584437	1.23326	TAM41	Mitochondrial protein involved in protein import into the mitochondrial matrix
GQ67_01589	0.532665	0.0586153	1.23199	MSF1	Mitochondrial phenylalanyl-tRNA synthetase alpha subunit, active as a monomer
GQ67_05045	0.532075	0.0589846	1.22926		60S ribosomal protein L11
GQ67_01309	0.532035	0.0590093	1.22908		Defining member of the SET3 histone deacetylase complex
GQ67_04287	0.531563	0.0593062	1.2269	MRP4	mitochondrial 37S ribosomal protein MRP4
GQ67_00455	0.531406	0.0594055	1.22617	SGN1	Cytoplasmic RNA-binding protein, contains an RNA recognition motif (RRM)
GQ67_02288	0.530895	0.0597289	1.22382	PAM16	Constituent of the mitochondrial import motor associated with the presequence translocase
GQ67_05303	0.530855	0.0597539	1.22363	TAF7	TFIID subunit (67 kDa), involved in RNA polymerase II transcription initiation
GQ67_05205	0.530462	0.0600038	1.22182	MCK1	Protein serine/threonine/tyrosine (dual-specificity) kinase
GQ67_05093	0.530029	0.0602797	1.21983	SRB5	Hypothetical protein PAS_chr4_0713
GQ67_02415	0.52999	0.0603048	1.21965	CFD1	Highly conserved, iron-sulfur cluster binding protein localized in the cytoplasm
GQ67_02649	0.529715	0.060481	1.21838	YMR102C	hypothetical protein PAS_chr1-1_0471
GQ67_03229	0.529715	0.060481	1.21838	PEX25	Peripheral peroxisomal membrane peroxin
GQ67_02443	0.5294	0.0606828	1.21693	YTM1	Constituent of 66S pre-ribosomal particles, required for maturation of the large ribosomal subunit
GQ67_05179	0.529322	0.0607334	1.21657	URA7	hypothetical protein PAS_chr4_0994
GQ67_04743	0.529046	0.0609106	1.21531	CDC60	Cytosolic leucyl tRNA synthetase, ligates leucine to the appropriate tRNA
GQ67_04070	0.528653	0.0611644	1.2135	HEM13	Coproporphyrinogen III oxidase, an oxygen requiring enzyme
GQ67_02557	0.528574	0.0612153	1.21314	DPM1	Dolichol-phosphate mannosyltransferase
GQ67_01105	0.528496	0.0612662	1.21278	HMG1	One of two isozymes of HMG-CoA reductase that catalyzes the conversion of HMG-CoA to mevalonate
GQ67_00648	0.527906	0.0616492	1.21007	SEN1	Presumed helicase required for RNA polymerase II transcription termination and processing of RNAs
GQ67_04028	0.527276	0.0620598	1.20719	NOP53	Nucleolar protein
GQ67_01461	0.527158	0.0621371	1.20665	YKT6	Synaptobrevin homolog YKT6
GQ67_01994	0.527119	0.0621628	1.20647	PRP40	U1 snRNP protein involved in splicing
GQ67_04729	0.526529	0.0625504	1.20377	AIM11	Putative protein of unknown function
GQ67_01334	0.526254	0.0627319	1.20251		Hypothetical protein PAS_chr2-2_0025
GQ67_00881	0.526175	0.0627839	1.20215	PRP39	U1 snRNP protein involved in splicing, contains multiple tetriatricopeptide repeats
GQ67_01919	0.526018	0.0628879	1.20143		Histone deacetylase
GQ67_01701	0.525782	0.0630441	1.20036	RRP40	exosome complex component RRP40
GQ67_02017	0.525113	0.0634886	1.1973		Hypothetical protein PAS_chr1-4_0166
GQ67_00469	0.524641	0.0638039	1.19515		One of two nearly identical (see HTB1) histone H2B subtypes
GQ67_00689	0.524484	0.0639092	1.19444	ERG27	3-keto sterol reductase
GQ67_03135	0.524405	0.063962	1.19408	BIG1	Integral membrane protein of the endoplasmic reticulum, required for normal content of cell wall bet
GQ67_03697	0.524248	0.0640676	1.19336	YNL050C	Putative ion transporter, similar to mammalian electroneutral Na(+)-(K+)-C1-cotransporter family
GQ67_02529	0.52409	0.0641733	1.19265	YDR161W	Putative protein of unknown function
GQ67_04715	0.523933	0.0642792	1.19193	IES6	Protein that associates with the INO80 chromatin remodeling complex under low-salt conditions
GQ67_04022	0.523894	0.0643057	1.19175	RPN1	Non-ATPase base subunit of the 19S regulatory particle of the 26S proteasome
GQ67_04201	0.523697	0.0644383	1.19086	RPN6	Essential, non-ATPase regulatory subunit of the 26S proteasome lid
GQ67_02839	0.585369	0.0645173	1.19032	RPC31	Hypothetical protein PAS_chr1-1_0259
GQ67_00848	0.523304	0.0647041	1.18907		hypothetical protein PAS_chr2-1_0888
GQ67_05112	0.523186	0.064784	1.18853	RPT2	One of six ATPases of the 19S regulatory particle of the 26S proteasome
GQ67_00422	0.522832	0.0650243	1.18692	NMD3	60S ribosomal export protein NMD3
GQ67_02343	0.522793	0.0650511	1.18675	TRS31	One of 10 subunits of the transport protein particle (TRAPP) complex of the cis-Golgi
GQ67_03188	0.522753	0.0650778	1.18657	RIB3	3,4-dihydroxy-2-butanone-4-phosphate synthase (DHBP synthase), required for riboflavin biosynthesis
GQ67_01551	0.522675	0.0651313	1.18621	RPS2	40S ribosomal protein S2
GQ67_01572	0.522478	0.0652653	1.18532	TRA1	Transcription-associated protein
GQ67_02014	0.521691	0.0658035	1.18175	YPR098C	hypothetical protein PAS_chr1-4_0168
GQ67_01591	0.521259	0.066101	1.17979	RFC5	Replication factor C
GQ67_01233	0.521062	0.0662366	1.1789	INO1	Inositol 1-phosphate synthase
GQ67_01622	0.521062	0.0662366	1.1789	SPT16	Subunit of the heterodimeric FACT complex (Spt16p-Pob3p)
GQ67_00262	0.520511	0.0666175	1.17641	NOP16	Constituent of 66S pre-ribosomal particles, involved in 60S ribosomal subunit biogenesis
GQ67_01886	0.519921	0.0670276	1.17375		Hypothetical protein PAS_chr1-4_0288
GQ67_01751	0.519371	0.0674122	1.17126	CWC24	Essential protein, component of a complex containing Cef1p
GQ67_03127	0.519371	0.0674122	1.17126	RIO1	Essential serine kinase involved in cell cycle progression and processing of the 20S pre-rRNA into m
GQ67_02374	0.519174	0.06755	1.17037	MOH1	Protein of unknown function, has homology to kinase Snf7p
GQ67_03331	0.519095	0.0676052	1.17002	GND2	6-phosphogluconate dehydrogenase (decarboxylating)
GQ67_00641	0.518859	0.067771	1.16896	TUS1	Guanine nucleotide exchange factor (GEF)
GQ67_03454	0.518702	0.0678817	1.16825	MAP1	Methionine aminopeptidase
GQ67_03060	0.518387	0.0681035	1.16683		Nuclear actin-related protein involved in chromatin remodeling, component of chromatin-remodeling en
GQ67_00191	0.518348	0.0681313	1.16665	YMR166C	Predicted transporter of the mitochondrial inner membrane
GQ67_03854	0.518191	0.0682424	1.16595	NOC4	Nucleolar protein, forms a complex with Nop14p
GQ67_01524	0.518073	0.0683259	1.16541	MIR1	mitochondrial phosphate carrier protein
GQ67_04575	0.517994	0.0683816	1.16506	MSS116	DEAD-box protein required for efficient splicing of mitochondrial Group I and II introns
GQ67_03119	0.517915	0.0684373	1.16471		Hypothetical protein PAS_chr3_0104
GQ67_01052	0.517876	0.0684652	1.16453	OGG1	Mitochondrial glycosylase/lyase
GQ67_03413	0.517837	0.0684931	1.16435		Ferric reductase and cupric reductase
GQ67_03383	0.517797	0.068521	1.16418	MSL5	Component of the commitment complex
GQ67_03619	0.517561	0.0686886	1.16312	BCY1	Regulatory subunit of the cyclic AMP-dependent protein kinase (PKA)
GQ67_03996	0.517325	0.0688565	1.16205	TDA3	Protein with a potential role in cell survival pathways, required for the diauxic growth shift
GQ67_03107	0.517247	0.0689126	1.1617	RPL19A	60S ribosomal protein L19
GQ67_04441	0.516932	0.0691371	1.16029	RPL6B	60S ribosomal protein L6
GQ67_01427	0.516775	0.0692497	1.15958	RPL36A	60S ribosomal protein L36
GQ67_04684	0.516735	0.0692778	1.15941	RPB3	RNA polymerase II third largest subunit B44, part of central core
GQ67_00657	0.516382	0.0695316	1.15782	SDS22	Conserved nuclear regulatory subunit of Glc7p type 1 protein serine-threonine phosphatase (PP1)
GQ67_03838	0.515988	0.0698144	1.15605	OST1	Alpha subunit of the oligosaccharyltransferase complex of the ER lumen
GQ67_01930	0.51591	0.0698711	1.1557	TIM23	Essential protein of the mitochondrial inner membrane, component of the mitochondrial import system
GQ67_01962	0.515398	0.0702404	1.15341	PSF2	Subunit of the GINS complex (Sld5p, Psf1p, Psf2p, Psf3p)
GQ67_01657	0.51528	0.0703259	1.15288	NOP12	Nucleolar protein, required for pre-25S rRNA processing
GQ67_02229	0.51473	0.0707258	1.15042		Acetate transporter required for normal sporulation
GQ67_01379	0.514533	0.0708691	1.14954	SSE1	ATPase involved in protein import into the ER, also acts as a chaperone to mediate protein folding i
GQ67_03450	0.514258	0.0710701	1.14831		3\'-to-5\' phosphorolytic exoribonuclease that is a subunit of the exosome
GQ67_03437	0.514022	0.0712427	1.14726		Hypothetical protein PAS_chr3_0374
GQ67_02802	0.663245	0.071429	1.14613		60S ribosomal protein L2
GQ67_03693	0.51351	0.0716179	1.14498	SEC24	Component of the Sec23p-Sec24p heterodimeric complex of the COPII vesicle coat
GQ67_03199	0.513353	0.0717337	1.14428	SNF5	hypothetical protein PAS_chr3_1159
GQ67_03164	0.513156	0.0718786	1.1434	TEL2	Essential DNA-binding protein specific to single-stranded yeast telomeric DNA repeats, required for
GQ67_00249	0.512212	0.0725776	1.1392		Protein kinase involved in regulating diverse events including vesicular trafficking, DNA repair, an
GQ67_04716	0.512016	0.0727239	1.13832	TCA17	Hypothetical protein PAS_chr4_0371
GQ67_02122	0.572075	0.0729673	1.13687	MED11	Protein SQS1
GQ67_01588	0.511583	0.0730466	1.1364	TAH18	NADPH reductase
GQ67_03649	0.511111	0.0733999	1.1343	RPC53	Hypothetical protein PAS_chr3_0574
GQ67_00354	0.510954	0.073518	1.13361		Hypothetical protein PAS_chr2-1_0317
GQ67_00582	0.510875	0.0735772	1.13326		Ornithine transporter of the mitochondrial inner membrane
GQ67_03057	0.510757	0.0736659	1.13273		E3 ubiquitin ligase of the hect-domain class
GQ67_03167	0.510403	0.0739326	1.13116	RHO1	GTP-binding protein of the rho subfamily of Ras-like proteins, involved in establishment of cell pol
GQ67_01743	0.510246	0.0740514	1.13047	MOB1	Component of the mitotic exit network
GQ67_04021	0.509853	0.074349	1.12872	AFT2	Hypothetical protein PAS_chr3_0897
GQ67_04879	0.509853	0.074349	1.12872	CCT6	Subunit of the cytosolic chaperonin Cct ring complex
GQ67_04418	0.509813	0.0743788	1.12855	SMC2	Component of the condensin complex, essential SMC chromosomal ATPase family member
GQ67_04655	0.509774	0.0744087	1.12838		Hypothetical protein PAS_chr4_0317
GQ67_04533	0.509735	0.0744385	1.1282	BZZ1	SH3 domain protein implicated in the regulation of actin polymerization
GQ67_02919	0.509656	0.0744982	1.12785	EMG1	Member of the alpha/beta knot fold methyltransferase superfamily
GQ67_00181	0.509577	0.074558	1.12751	NHX1	Endosomal Na+/H+ exchanger, required for intracellular sequestration of Na+
GQ67_03287	0.509381	0.0747075	1.12664	SUR4	Elongase
GQ67_04464	0.509066	0.0749472	1.12524	PLB3	Phospholipase B (lysophospholipase) involved in phospholipid metabolism
GQ67_04428	0.509027	0.0749772	1.12507	END3	hypothetical protein PAS_chr4_0920
GQ67_02787	0.508515	0.0753683	1.12281	HCS1	Hexameric DNA polymerase alpha-associated DNA helicase A involved in lagging strand DNA synthesis
GQ67_03131	0.508279	0.0755493	1.12177	BCS1	Protein of the mitochondrial inner membrane that functions as an ATP-dependent chaperone, required f
GQ67_01442	0.508083	0.0757004	1.1209	ENT3	hypothetical protein PAS_FragB_0073
GQ67_04583	0.508083	0.0757004	1.1209	BRL1	hypothetical protein PAS_chr4_0934
GQ67_03326	0.507768	0.0759427	1.11951	DCS1	Non-essential hydrolase involved in mRNA decapping
GQ67_00327	0.50765	0.0760337	1.11899		Hypothetical protein PAS_chr2-1_0294
GQ67_00562	0.507532	0.0761249	1.11847		Vacuolar membrane protein involved in vacuolar polyphosphate accumulation
GQ67_01151	0.507414	0.0762161	1.11795	CWC2	Protein involved in pre-mRNA splicing, component of a complex containing Cef1p
GQ67_05070	0.507257	0.0763378	1.11726	POP4	Hypothetical protein PAS_chr4_0690
GQ67_02941	0.507217	0.0763683	1.11709	LAG1	Ceramide synthase component, involved in synthesis of ceramide
GQ67_04635	0.507178	0.0763987	1.11691	RPO31	RNA polymerase III subunit C160, part of core enzyme
GQ67_00113	0.506942	0.0765817	1.11587	TRM1	tRNA methyltransferase, localizes to both the nucleus and mitochondrion to produce the modified base
GQ67_01004	0.506431	0.0769795	1.11362	MDJ1	Co-chaperone that stimulates the ATPase activity of the HSP70 protein Ssc1p
GQ67_05356	0.506391	0.0770102	1.11345		Transmembrane actin-binding protein involved in membrane cytoskeleton assembly and cell polarization
GQ67_00153	0.506313	0.0770715	1.11311	EFT1	hypothetical protein PAS_chr2-1_0812
GQ67_01745	0.506234	0.0771329	1.11276	ALG11	Alpha-1,2-mannosyltransferase
GQ67_00947	0.505211	0.0779347	1.10827	NOP2	Probable RNA m(5)C methyltransferase
GQ67_04815	0.505211	0.0779347	1.10827	RPS13	40S ribosomal protein S13
GQ67_02164	0.505093	0.0780277	1.10775	YFH1	Frataxin, regulates mitochondrial iron accumulation
GQ67_04324	0.505054	0.0780587	1.10758	FLO_ALS2	Hypothetical protein PAS_chr4_0363
GQ67_03449	0.504975	0.0781207	1.10723	SKI6	Hypothetical protein PAS_chr3_0384
GQ67_00696	0.504739	0.078307	1.1062	GLC7	Catalytic subunit of type 1 serine/threonine protein phosphatase
GQ67_02779	0.504582	0.0784314	1.10551	YMR087W	hypothetical protein PAS_chr1-1_0482
GQ67_03266	0.504543	0.0784626	1.10534	PHS1	3-hydroxyacyl-CoA dehydratase
GQ67_03873	0.503992	0.0788994	1.10293	NIP1	Subunit of the eukaryotic translation initiation factor 3 (eIF3)
GQ67_04039	0.503717	0.0791186	1.10172	VRG4	Golgi GDP-mannose transporter
GQ67_05321	0.50293	0.0797475	1.09828	NUP82	Glucose-6-phosphate dehydrogenase (G6PD), catalyzes the first step of the pentose phosphate pathway
GQ67_03925	0.502655	0.0799685	1.09708	ROK1	ATP-dependent RNA helicase of the DEAD box family
GQ67_04431	0.502616	0.0800001	1.09691	SAL1	Probable transporter, member of the Ca2+-binding subfamily of the mitochondrial carrier family
GQ67_00108	0.502262	0.0802851	1.09536	KAE1	Putative glycoprotease proposed to be in transcription as a component of the EKC protein complex wit
GQ67_03862	0.501868	0.0806028	1.09365	DPB2	Second largest subunit of DNA polymerase II (DNA polymerase epsilon)
GQ67_03606	0.501436	0.0809534	1.09177	RRN9	Hypothetical protein PAS_chr3_0533
GQ67_01690	0.501396	0.0809853	1.09159	ATP3	Gamma subunit of the F1 sector of mitochondrial F1F0 ATP synthase
GQ67_02897	0.501357	0.0810172	1.09142	SRF1	Putative protein of unknown function
GQ67_03092	0.501278	0.0810811	1.09108	PRY2	Protein of unknown function, has similarity to Pry1p and Pry3p and to the plant PR-1 class of pathog
GQ67_04763	0.500806	0.0814654	1.08903	RPP1A	60S acidic ribosomal protein P1
GQ67_02359	0.500688	0.0815618	1.08851	ACO1	Aconitase, required for the tricarboxylic acid (TCA) cycle and also independently required for mitoc
GQ67_02459	0.500531	0.0816903	1.08783		Hypothetical protein PAS_chr1-3_0201
GQ67_04514	0.500295	0.0818834	1.0868	RNR2	Small subunit of the ribonucleotide-diphosphate reductase (RNR) complex
GQ67_01615	0.500177	0.0819801	1.08629	NAM2	Mitochondrial leucyl-tRNA synthetase
GQ67_00855	0.499705	0.0823679	1.08424	PSP1	Putative protein of unknown function
GQ67_03989	0.499666	0.0824002	1.08407	NUP159	hypothetical protein PAS_chr3_1233
GQ67_04117	0.499469	0.0825623	1.08322	ALD5	Mitochondrial aldehyde dehydrogenase
GQ67_01693	0.499312	0.0826921	1.08254		Membrane glycoprotein v-SNARE
GQ67_01872	0.499115	0.0828546	1.08168		Hypothetical protein PAS_chr1-4_0301
GQ67_02696	0.498997	0.0829522	1.08117	CIT1	hypothetical protein PAS_chr1-1_0475
GQ67_04762	0.498918	0.0830173	1.08083	SIP5	Protein of unknown function
GQ67_02430	0.4988	0.0831151	1.08032	DML1	Essential protein involved in mtDNA inheritance
GQ67_03486	0.498761	0.0831477	1.08015	SPE1	Ornithine decarboxylase
GQ67_01917	0.498132	0.0836709	1.07743		Hypothetical protein PAS_chr1-4_0261
GQ67_02455	0.498092	0.0837036	1.07726	YOR262W	Protein of unknown function required for establishment of sister chromatid cohesion
GQ67_05249	0.497699	0.084032	1.07556	AFG3	Component, with Yta12p, of the mitochondrial inner membrane m-AAA protease
GQ67_00856	0.497384	0.0842955	1.0742	YML6	hypothetical protein PAS_chr2-1_0890
GQ67_01042	0.497306	0.0843615	1.07386	MGS1	Protein with DNA-dependent ATPase and ssDNA annealing activities involved in maintenance of genome
GQ67_03202	0.497266	0.0843945	1.07369	TFA1	TFIIE large subunit
GQ67_04325	0.497148	0.0844935	1.07318	CYC1	Cytochrome c, isoform 1
GQ67_02163	0.496755	0.0848244	1.07148		Hypothetical protein PAS_chr1-4_0026
GQ67_05147	0.496323	0.0851896	1.06961	PRP19	Splicing factor associated with the spliceosome
GQ67_00416	0.496087	0.0853893	1.0686	EFB1	Putative GTPase, member of the Obg family
GQ67_01068	0.494985	0.0863262	1.06386	IKI3	Subunit of Elongator complex, which is required for modification of wobble nucleosides in tRNA
GQ67_03282	0.494277	0.0869328	1.06082		Hypothetical protein PAS_chr3_0231
GQ67_01859	0.49412	0.087068	1.06014		Subunit 8 of ubiquinol cytochrome-c reductase complex
GQ67_01646	0.493884	0.0872713	1.05913	VPS35	Endosomal subunit of membrane-associated retromer complex required for retrograde transport
GQ67_00616	0.493727	0.0874069	1.05845		hypothetical protein PAS_chr2-1_0862
GQ67_00439	0.49353	0.0875768	1.05761		DNA repair protein Nse1
GQ67_03400	0.493491	0.0876108	1.05744	RPG1	Subunit of the core complex of translation initiation factor 3(eIF3)
GQ67_00603	0.493451	0.0876448	1.05727		glycosyl hydrolase
GQ67_03471	0.493176	0.0878831	1.05609	ACS2	acetate--CoA ligase
GQ67_01519	0.493137	0.0879172	1.05593		hypothetical protein PAS_chr1-4_0620
GQ67_02815	0.493137	0.0879172	1.05593	IDP1	Mitochondrial NADP-specific isocitrate dehydrogenase, catalyzes the oxidation of isocitrate
GQ67_03685	0.493058	0.0879854	1.05559	CET1	Beta (RNA 5\'-triphosphatase) subunit of the mRNA capping enzyme
GQ67_01944	0.492822	0.0881903	1.05458	SEC31	Essential phosphoprotein component (p150) of the COPII coat of secretory pathway vesicles
GQ67_01202	0.492547	0.0884299	1.0534	TRK2	Component of the Trk1p-Trk2p potassium transport system
GQ67_03161	0.492271	0.0886699	1.05222	FRS1	Beta subunit of cytoplasmic phenylalanyl-tRNA synthetase, forms a tetramer with Frs2p to generate ac
GQ67_03432	0.492153	0.0887729	1.05172	SPF1	P-type ATPase, ion transporter of the ER membrane involved in ER function and Ca2+ homeostasis
GQ67_03351	0.491996	0.0889105	1.05105	PRO1	Gamma-glutamyl kinase
GQ67_01116	0.491917	0.0889793	1.05071	GUK1	Guanylate kinase, converts GMP to GDP
GQ67_01820	0.491681	0.089186	1.0497	EMW1	Putative protein of unknown function
GQ67_01415	0.491642	0.0892205	1.04954		Hypothetical protein PAS_FragB_0045
GQ67_03286	0.491603	0.089255	1.04937	STP3	Zinc-finger protein of unknown function
GQ67_00357	0.491563	0.0892895	1.0492	SHE4	Protein containing a UCS (UNC-45/CRO1/SHE4) domain
GQ67_03546	0.491524	0.0893241	1.04903	YDR115W	Hypothetical protein PAS_chr3_0473
GQ67_02209	0.491445	0.0893932	1.0487	UBC6	Ubiquitin-conjugating enzyme involved in ER-associated protein degradation
GQ67_00752	0.491406	0.0894277	1.04853	VMA11	Vacuolar ATPase V0 domain subunit c\', involved in proton transport activity
GQ67_03332	0.491209	0.0896006	1.04769	ESBP6	Protein with similarity to monocarboxylate permeases
GQ67_01189	0.491052	0.0897392	1.04702	SEN2	Subunit of the tRNA splicing endonuclease, which is composed of Sen2p, Sen15p, Sen34p, and Sen54p
GQ67_01173	0.490934	0.0898432	1.04651	RSM25	mitochondrial 37S ribosomal protein RSM25
GQ67_01679	0.49058	0.0901558	1.04501	RPS0A	40S ribosomal protein S0
GQ67_00202	0.490423	0.0902951	1.04434	CCA1	ATP (CTP):tRNA-specific tRNA nucleotidyltransferase
GQ67_02955	0.490383	0.0903299	1.04417		Hypothetical protein PAS_chr1-1_0370
GQ67_03350	0.489676	0.0909587	1.04116	APC11	Catalytic core subunit of the Anaphase-Promoting Complex/Cyclosome (APC/C)
GQ67_03125	0.489007	0.0915558	1.03831	ESF1	Nucleolar protein involved in pre-rRNA processing
GQ67_05300	0.488928	0.0916262	1.03798		40S ribosomal protein S10
GQ67_01691	0.488614	0.0919084	1.03664	GIP1	Hypothetical protein PAS_chr1-4_0464
GQ67_02926	0.487866	0.0925814	1.03348	RPL5	60S ribosomal protein L5
GQ67_04527	0.487748	0.092688	1.03298	PET9	ADP/ATP carrier protein
GQ67_03813	0.487591	0.0928303	1.03231		hypothetical protein PAS_chr3_1212
GQ67_03593	0.487512	0.0929015	1.03198	VBA2	Permease of basic amino acids in the vacuolar membrane
GQ67_01097	0.487473	0.0929372	1.03181	THS1	Threonyl-tRNA synthetase, essential cytoplasmic protein
GQ67_02337	0.487355	0.0930441	1.03131		hypothetical protein PAS_chr1-3_0295
GQ67_03072	0.487355	0.0930441	1.03131	PRS3	5-phospho-ribosyl-1(alpha)-pyrophosphate synthetase, synthesizes PRPP, which is required for nucleot
GQ67_04349	0.487316	0.0930798	1.03114		60S ribosomal protein L22
GQ67_05218	0.487237	0.0931511	1.03081	RPC40	RNA polymerase subunit, common to RNA polymerase I and III
GQ67_00140	0.487237	0.0931511	1.03081	CDC42	Small rho-like GTPase, essential for establishment and maintenance of cell polarity
GQ67_01868	0.486962	0.0934013	1.02965	ERG10	Acetyl-CoA C-acetyltransferase (acetoacetyl-CoA thiolase), cytosolic enzyme
GQ67_01973	0.486844	0.0935086	1.02915	GRX5	Hydroperoxide and superoxide-radical responsive glutathione-dependent oxidoreductase
GQ67_01569	0.486765	0.0935803	1.02882		hypothetical protein PAS_chr2-1_0882
GQ67_01485	0.48645	0.0938672	1.02749	NPL6	Chromatin structure-remodeling complex protein RSC7
GQ67_02631	0.485742	0.0945154	1.0245	UTP8	Component of the U2 snRNP
GQ67_04512	0.485506	0.0947322	1.0235	AIM7	hypothetical protein PAS_chr4_0924
GQ67_01981	0.485074	0.0951308	1.02168	MRPL20	Hypothetical protein PAS_chr1-4_0199
GQ67_02514	0.484405	0.0957493	1.01886		Mitochondrial carrier protein involved in the accumulation of CoA in the mitochondrial matrix
GQ67_05290	0.484366	0.0957858	1.0187		ER membrane protein involved in regulation of OLE1 transcription, acts with homolog Spt23p
GQ67_02376	0.484287	0.0958588	1.01837	NOP13	Protein of unknown function, localizes to the nucleolus and nucleoplasm
GQ67_04711	0.483894	0.0962245	1.01671	IFA38	Microsomal beta-keto-reductase
GQ67_02644	0.483304	0.096775	1.01424	TTI1	Putative protein of unknown function
GQ67_01742	0.482714	0.097328	1.01176		Mitochondrial protein, putative inner membrane transporter
GQ67_00940	0.482557	0.0974759	1.0111	RPA190	RNA polymerase I subunit
GQ67_02609	0.482321	0.097698	1.01011	MSK1	Mitochondrial lysine-tRNA synthetase
GQ67_03051	0.481731	0.0982552	1.00764	SMK1	Middle sporulation-specific mitogen-activated protein kinase (MAPK) required for production of the o
GQ67_03845	0.481613	0.0983669	1.00715	PRE3	Beta 1 subunit of the 20S proteasome, responsible for cleavage after acidic residues in peptides
GQ67_05163	0.481377	0.0985907	1.00616	PRE7	Beta 6 subunit of the 20S proteasome
GQ67_04646	0.481337	0.098628	1.006	ETR1	2-enoyl thioester reductase, member of the medium chain dehydrogenase/reductase family
GQ67_00044	0.480983	0.0989645	1.00452	ROX1	Heme-dependent repressor of hypoxic genes
GQ67_04670	0.480629	0.0993019	1.00304		Hypothetical protein PAS_chr4_0331
GQ67_03767	0.480551	0.0993769	1.00271	STS1	Protein that interacts with the karyopherin Srp1p
GQ67_00736	0.480354	0.0995649	1.00189	ATG17	Scaffold protein responsible for pre-autophagosomal structure organization
GQ67_03278	0.480275	0.0996401	1.00157	SSA4	ATPase involved in protein folding and the response to stress
GQ67_01713	0.480157	0.0997531	1.00107		Subunit of the GINS complex (Sld5p, Psf1p, Psf2p, Psf3p)
GQ67_03694	0.479371	0.100509	0.997796	COX5A	Subunit Va of cytochrome c oxidase
GQ67_03826	0.479095	0.100774	0.99665	LCB2	Component of serine palmitoyltransferase
GQ67_00584	0.478702	0.101155	0.995015		One of 10 subunits of the transport protein particle (TRAPP) complex of the cis-Golgi
GQ67_03098	0.478663	0.101193	0.994851	ENO1	Enolase I, a phosphopyruvate hydratase that catalyzes the conversion of 2-phosphoglycerate to phosph
GQ67_03276	0.478505	0.101345	0.994197		Protein of unknown function
GQ67_04486	0.478073	0.101765	0.9924	BRE1	E3 ubiquitin ligase for Rad6p
GQ67_00518	0.477758	0.102072	0.991094	GEF1	Chloride channel localized to late-or post-Golgi vesicles, involved in iron metabolism
GQ67_02047	0.477679	0.102148	0.990768	ECM1	Protein of unknown function, localized in the nucleoplasm and the nucleolus
GQ67_02767	0.477522	0.102302	0.990116	MDN1	Huge dynein-related AAA-type ATPase (midasin), forms extended pre-60S particle with the Rix1 complex
GQ67_01662	0.477168	0.102648	0.988648		Hypothetical protein PAS_chr1-4_0488
GQ67_01147	0.477089	0.102725	0.988322		Hypothetical protein PAS_chr2-2_0191
GQ67_03646	0.476735	0.103073	0.986856	CCT4	Subunit of the cytosolic chaperonin Cct ring complex, related to Tcp1p
GQ67_01204	0.476618	0.103189	0.986368	SPT10	Putative histone acetylase, sequence-specific activator of histone genes
GQ67_03586	0.476185	0.103615	0.984578	PAH1	Mg<sup&gt2+</sup&gt-dependent phosphatidate (PA) phosphatase
GQ67_02971	0.476106	0.103693	0.984253	MRPS8	mitochondrial 37S ribosomal protein MRPS8
GQ67_01414	0.47591	0.103887	0.98344		G1/S-specific cyclin
GQ67_03647	0.475674	0.10412	0.982465	CDC123	Protein involved in nutritional control of the cell cycle
GQ67_00550	0.475634	0.104159	0.982302	PEX11	Peroxisomal membrane protein
GQ67_04859	0.475202	0.104589	0.980516	TPD3	Regulatory subunit A of the heterotrimeric protein phosphatase 2A
GQ67_00942	0.474966	0.104823	0.979542	NBP35	Essential iron-sulfur cluster binding protein localized in the cytoplasm
GQ67_00378	0.474848	0.104941	0.979056	YOR223W	Putative protein of unknown function
GQ67_02820	0.474376	0.105412	0.97711	ATS1	Protein required, with Elongator complex, Kti11p & Kti12p, for modification of wobble nucleosides in
GQ67_00795	0.473589	0.106201	0.973872	YBR241C	hypothetical protein PAS_chr2-1_0881
GQ67_03111	0.473589	0.106201	0.973872	AFI1	Hypothetical protein PAS_chr3_0096
GQ67_03729	0.473432	0.106359	0.973226		RNA helicase in the DEAD-box family, necessary for prespliceosome formation
GQ67_04910	0.473156	0.106637	0.972094		Zinc cluster transcriptional activator
GQ67_02035	0.473078	0.106716	0.971771	TKL1	Transketolase, similar to Tkl2p
GQ67_00831	0.47296	0.106835	0.971286	YSA1	Spermidine synthase, involved in biosynthesis of spermidine and also in biosynthesis of pantothenic
GQ67_01490	0.472645	0.107153	0.969994	PAP1	Poly(A) polymerase
GQ67_03069	0.47237	0.107432	0.968864	ARH1	Oxidoreductase of the mitochondrial inner membrane, involved in cytoplasmic and mitochondrial iron h
GQ67_05234	0.472291	0.107512	0.968542	LSB5	Protein of unknown function
GQ67_00796	0.472134	0.107672	0.967897		Hypothetical protein PAS_chr2-1_0729
GQ67_03955	0.471819	0.107992	0.966607	RAT1	Nuclear 5\' to 3\' single-stranded RNA exonuclease, involved in RNA metabolism
GQ67_00091	0.47178	0.108032	0.966446	MID1	N-glycosylated integral membrane protein of the ER membrane and plasma membrane, functions as a stre
GQ67_03447	0.471583	0.108233	0.96564	URA3	Orotidine-5\'-phosphate (OMP) decarboxylase
GQ67_00739	0.471426	0.108394	0.964996	MDM31	Mitochondrial inner membrane protein with similarity to Mdm32p
GQ67_04106	0.471347	0.108474	0.964674	SPS19	Peroxisomal 2,4-dienoyl-CoA reductase, auxiliary enzyme of fatty acid beta-oxidation
GQ67_03047	0.47119	0.108635	0.96403	RLP7	Nucleolar protein with similarity to large ribosomal subunit L7 proteins
GQ67_00267	0.471072	0.108756	0.963547		hypothetical protein PAS_chr2-1_0819
GQ67_00938	0.470206	0.109645	0.960011	MEP1	Ammonium permease
GQ67_05338	0.469971	0.109889	0.959047	YPT7	GTP-binding protein
GQ67_01308	0.469813	0.110051	0.958406	CDS1	Phosphatidate cytidylyltransferase (CDP-diglyceride synthetase)
GQ67_05059	0.469813	0.110051	0.958406		Protein kinase that stabilizes several plasma membrane amino acid transporters
GQ67_03465	0.469695	0.110173	0.957924	BUR2	hypothetical protein PAS_chr3_1187
GQ67_04648	0.469459	0.110418	0.956962		tRNA 2\'-phosphotransferase
GQ67_04081	0.469302	0.110581	0.956321	YBR074W	Putative metalloprotease
GQ67_02719	0.469105	0.110785	0.955519	YBL029W	Non-essential protein of unknown function
GQ67_00723	0.468909	0.110989	0.954718		Proline permease, required for high-affinity transport of proline
GQ67_05271	0.468515	0.111399	0.953117		Putative protein of unknown function
GQ67_01969	0.468083	0.111852	0.951358	IPL1	hypothetical protein PAS_chr1-4_0662
GQ67_03097	0.467847	0.112099	0.950399	HRQ1	Putative DNA helicase
GQ67_03455	0.467493	0.112471	0.948961	SPC19	Hypothetical protein PAS_chr3_0389
GQ67_02328	0.467414	0.112553	0.948642	YKR070W	hypothetical protein PAS_chr1-3_0294
GQ67_02617	0.467257	0.112719	0.948003	RPT6	One of six ATPases of the 19S regulatory particle of the 26S proteasome involved in the degradation
GQ67_01616	0.466549	0.113466	0.945133	CDC24	Guanine nucleotide exchange factor (GEF or GDP-release factor) for Cdc42p
GQ67_03690	0.466391	0.113633	0.944495	SRP1	Karyopherin alpha homolog, forms a dimer with karyopherin beta Kap95p
GQ67_04721	0.466077	0.113967	0.943221	YNL108C	One of six subunits of the RNA polymerase III transcription initiation factor complex (TFIIIC)
GQ67_00894	0.46588	0.114176	0.942426	RPC82	RNA polymerase III subunit C82
GQ67_01527	0.465683	0.114385	0.94163		Hypothetical protein PAS_chr1-4_0612
GQ67_03349	0.465683	0.114385	0.94163	LTV1	hypothetical protein PAS_chr3_1176
GQ67_01780	0.465644	0.114427	0.941471	NPR3	Ser/Thr protein kinase involved in salt tolerance
GQ67_01623	0.465369	0.114721	0.940358		GTPase of the Ypt/Rab family, very similar to Ypt31p
GQ67_03769	0.465369	0.114721	0.940358		Hypothetical protein PAS_chr3_0680
GQ67_04297	0.465369	0.114721	0.940358	MDM36	Hypothetical protein PAS_c131_0015
GQ67_04411	0.465369	0.114721	0.940358	MSD1	Mitochondrial aspartyl-tRNA synthetase, required for acylation of aspartyl-tRNA
GQ67_04560	0.465251	0.114847	0.939881		C-1-tetrahydrofolate synthase, mitochondrial
GQ67_01887	0.465211	0.114889	0.939722		hypothetical protein PAS_chr1-4_0666
GQ67_03696	0.464739	0.115394	0.937817	COG5	hypothetical protein PAS_chr3_1202
GQ67_03777	0.464543	0.115605	0.937023	ATG3	E2-like enzyme involved in autophagy and the cytoplasm-to-vacuole targeting (Cvt) pathway
GQ67_02474	0.464425	0.115732	0.936547		Polyamine transport protein specific for spermine
GQ67_03169	0.464385	0.115774	0.936389	NUT2	Subunit of the RNA polymerase II mediator complex
GQ67_05019	0.464071	0.116113	0.93512	MRPL25	mitochondrial 54S ribosomal protein YmL25
GQ67_00235	0.464031	0.116155	0.934962	MGM1	Mitochondrial GTPase related to dynamin, present in a complex containing Ugo1p and Fzo1p
GQ67_04354	0.463992	0.116198	0.934803	SCM3	Hypothetical protein PAS_chr4_0045
GQ67_01224	0.463874	0.116325	0.934328	IBA57	Mitochondrial matrix protein
GQ67_02788	0.463835	0.116367	0.934169	ATP7	hypothetical protein PAS_chr1-1_0484
GQ67_01724	0.463677	0.116537	0.933536	SPT21	Hypothetical protein PAS_chr1-4_0434
GQ67_01037	0.463599	0.116622	0.933219	CUE5	Protein containing a CUE domain that binds ubiquitin
GQ67_00992	0.463559	0.116665	0.933061	YGR042W	Hypothetical protein PAS_chr2-2_0336
GQ67_02724	0.463363	0.116877	0.932269	YMR130W	Putative protein of unknown function
GQ67_00270	0.463245	0.117005	0.931794	AVO2	Component of a complex containing the Tor2p kinase and other proteins, which may have a role in regu
GQ67_01611	0.463166	0.117091	0.931478	MRPS35	mitochondrial 37S ribosomal protein MRPS35
GQ67_03712	0.463127	0.117133	0.93132	NIC96	hypothetical protein PAS_chr3_1204
GQ67_03800	0.463088	0.117176	0.931162	MTW1	Essential component of the MIND kinetochore complex (Mtw1p Including Nnf1p-Nsl1p-Dsn1p)
GQ67_03357	0.462852	0.117432	0.930213		Aspartic protease, attached to the plasma membrane via a glycosylphosphatidylinositol (GPI) anchor
GQ67_05065	0.462773	0.117518	0.929897	ECM13	Hypothetical protein PAS_chr4_0687
GQ67_04226	0.462694	0.117603	0.929581	PEP4	Vacuolar aspartyl protease (proteinase A)
GQ67_05090	0.462694	0.117603	0.929581	GLE2	Component of the nuclear pore complex
GQ67_02463	0.46234	0.117989	0.928159	YNL040W	Putative protein of unknown function with strong similarity to alanyl-tRNA synthases from Eubacteria
GQ67_03749	0.461986	0.118376	0.926738		Hypothetical protein PAS_chr3_0663
GQ67_00323	0.461711	0.118677	0.925634		Alpha 6 subunit of the 20S proteasome
GQ67_02580	0.461593	0.118806	0.925161	SPT2	Hypothetical protein PAS_chr1-1_0024
GQ67_04549	0.459823	0.120759	0.91808	NOC2	hypothetical protein PAS_chr4_0930
GQ67_01823	0.459784	0.120803	0.917922		Hypothetical protein PAS_chr1-4_0346
GQ67_00896	0.459744	0.120847	0.917765		Hypothetical protein PAS_chr2-2_0428
GQ67_01574	0.459548	0.121065	0.91698		High-affinity glucose transporter of the major facilitator superfamily
GQ67_04218	0.459351	0.121284	0.916196	HSH49	hypothetical protein PAS_chr3_1252
GQ67_00172	0.459272	0.121372	0.915882	MED6	Subunit of the RNA polymerase II mediator complex
GQ67_00761	0.459272	0.121372	0.915882	PIS1	Phosphatidylinositol synthase, required for biosynthesis of phosphatidylinositol
GQ67_04092	0.459076	0.121591	0.915098		cAMP-dependent protein kinase catalytic subunit
GQ67_03788	0.458879	0.121811	0.914314	GEM1	Evolutionarily-conserved tail-anchored outer mitochondrial membrane GTPase
GQ67_00994	0.45884	0.121855	0.914157	YFH7	Putative kinase
GQ67_04099	0.458604	0.122119	0.913217	MCM1	Transcription factor involved in cell-type-specific transcription and pheromone response
GQ67_01293	0.458446	0.122295	0.912591		Eukaryotic initiation factor (eIF) 2A
GQ67_04178	0.458368	0.122383	0.912278		Translation initiation factor eIF-5A, promotes formation of the first peptide bond
GQ67_00612	0.457699	0.123135	0.909618		Hypothetical protein PAS_chr2-1_0558
GQ67_02340	0.457502	0.123357	0.908837		Hypothetical protein PAS_chr1-3_0088
GQ67_01498	0.457424	0.123446	0.908524	ATP25	Mitochondrial protein required for the stability of Oli1p mRNA and for the Oli1p ring formation
GQ67_04233	0.457424	0.123446	0.908524	PTM1	Protein of unknown function, copurifies with late Golgi vesicles containing the v-SNARE Tlg2p
GQ67_00064	0.457345	0.123535	0.908212	SEC8	Essential 121kDa subunit of the exocyst complex (Sec3p, Sec5p, Sec6p, Sec8p, Sec10p, Sec15p, Exo70p
GQ67_03441	0.457345	0.123535	0.908212		Cytoplasmic and mitochondrial glycyl-tRNA synthase
GQ67_04404	0.456755	0.124202	0.90587		Subunit of the SF3a splicing factor complex, required for spliceosome assembly
GQ67_04568	0.456559	0.124426	0.90509	CSM3	Hypothetical protein PAS_chr4_0244
GQ67_05032	0.456559	0.124426	0.90509	ASM4	Nuclear pore complex subunit, part of a subcomplex also containing Nup53p, Nup170p, and Pse1p
GQ67_04513	0.456165	0.124873	0.903531	MET7	Folylpolyglutamate synthetase, catalyzes extension of the glutamate chains of the folate coenzymes
GQ67_01661	0.456047	0.125008	0.903064	CYS3	Cystathionine gamma-lyase
GQ67_02665	0.455615	0.125501	0.901351	TAF6	Subunit (60 kDa) of TFIID and SAGA complexes
GQ67_02532	0.455457	0.125681	0.900729	PUT1	Proline oxidase, nuclear-encoded mitochondrial protein
GQ67_01258	0.4553	0.125862	0.900107	ARF1	ADP-ribosylation factor, GTPase of the Ras superfamily
GQ67_01540	0.455182	0.125997	0.89964		Essential nuclear envelope integral membrane protein required for nuclear transport
GQ67_00324	0.455025	0.126177	0.899019		Ureidoglycolate hydrolase
GQ67_05247	0.454907	0.126313	0.898552		Hypothetical protein PAS_chr4_0855
GQ67_03700	0.454789	0.126449	0.898086		Hypothetical protein PAS_chr3_0619
GQ67_02928	0.454592	0.126675	0.89731		Hypothetical protein PAS_chr1-1_0347
GQ67_03073	0.454553	0.12672	0.897154	ETP1	Putative protein of unknown function, contains a zinc finger region and has homology to human BRAP2
GQ67_02010	0.454435	0.126856	0.896689		hypothetical protein PAS_chr1-4_0172
GQ67_05108	0.454317	0.126992	0.896223	SUP45	Polypeptide release factor involved in translation termination
GQ67_02364	0.453884	0.127492	0.894517	UBP10	Ubiquitin-specific protease that deubiquitinates ubiquitin-protein moieties
GQ67_03686	0.453294	0.128176	0.892193	PGA1	Hypothetical protein PAS_chr3_0610
GQ67_03810	0.453058	0.12845	0.891264		Guanine nucleotide exchange factor (GEF or GDP-release factor) for Cdc42p
GQ67_05207	0.452507	0.129092	0.889099	RPL25	60S ribosomal protein L25
GQ67_01858	0.452114	0.129552	0.887554	ERG20	Farnesyl pyrophosphate synthetase
GQ67_02977	0.452075	0.129599	0.8874	YHR020W	Protein of unknown function that may interact with ribosomes, based on co-purification experiments
GQ67_05342	0.451917	0.129783	0.886782	MRPL35	54S ribosomal protein L35, mitochondrial
GQ67_01252	0.451721	0.130014	0.886011	SEN34	hypothetical protein PAS_chr2-2_0460
GQ67_03279	0.451681	0.13006	0.885856	YPT1	hypothetical protein PAS_chr3_1167
GQ67_02861	0.451485	0.130291	0.885085	PTC6	Mitochondrial protein phosphatase of type 2C with similarity to mammalian PP1Ks
GQ67_00987	0.451445	0.130337	0.884931	RPN11	Metalloprotease subunit of the 19S regulatory particle of the 26S proteasome lid
GQ67_04436	0.451327	0.130476	0.884469	RNT1	RNAase III
GQ67_02148	0.451013	0.130847	0.883236	FTR1	High affinity iron permease involved in the transport of iron across the plasma membrane
GQ67_02912	0.450777	0.131126	0.882312		hypothetical protein PAS_chr1-1_0496
GQ67_03910	0.450777	0.131126	0.882312		Hypothetical protein PAS_chr3_0805
GQ67_03323	0.450462	0.131498	0.88108		Coenzyme Q (ubiquinone) binding protein
GQ67_00735	0.450305	0.131685	0.880465		Hypothetical protein PAS_chr2-1_0671
GQ67_04451	0.450108	0.131918	0.879696	NAM8	RNA binding protein, component of the U1 snRNP protein
GQ67_01914	0.449951	0.132105	0.879081	ERB1	hypothetical protein PAS_chr1-4_0664
GQ67_00812	0.449872	0.132198	0.878774	ROY1	Protein of unknown function with similarity to F-box proteins
GQ67_03245	0.449833	0.132245	0.87862		Hypothetical protein PAS_chr3_0206
GQ67_03663	0.449794	0.132292	0.878467	RAD17	Checkpoint protein, involved in the activation of the DNA damage and meiotic pachytene checkpoints
GQ67_00753	0.449518	0.13262	0.877392	RVB2	Essential protein involved in transcription regulation
GQ67_04536	0.44944	0.132714	0.877085	TMA46	Protein of unknown function that associates with ribosomes
GQ67_02486	0.449046	0.133183	0.87555		Beta-1,3-glucanosyltransferase, required for cell wall assembly
GQ67_05165	0.448968	0.133277	0.875243	ELP2	Subunit of Elongator complex, which is required for modification of wobble nucleosides in tRNA
GQ67_02032	0.448732	0.13356	0.874323	LYS2	Alpha aminoadipate reductase
GQ67_04623	0.448417	0.133938	0.873098	TDA2	Hypothetical protein PAS_chr4_0289
GQ67_01134	0.448378	0.133985	0.872945		hypothetical protein PAS_chr2-2_0473
GQ67_04786	0.44822	0.134174	0.872332	CDC50	Endosomal protein that regulates cell polarity, controls polarized growth
GQ67_04284	0.448181	0.134221	0.872179	SPS22	Hypothetical protein PAS_c131_0003
GQ67_00110	0.447906	0.134553	0.871108		60S ribosomal protein L30
GQ67_00033	0.447788	0.134695	0.870649		Hypothetical protein PAS_chr2-1_0004
GQ67_01805	0.447788	0.134695	0.870649	CAK1	Cyclin-dependent kinase-activating kinase required for passage through the cell cycle
GQ67_05086	0.447473	0.135075	0.869426	PET112	Protein required for mitochondrial translation
GQ67_04216	0.447355	0.135217	0.868967		Hypothetical protein PAS_chr3_1080
GQ67_02740	0.447276	0.135313	0.868662		Hypothetical protein PAS_chr4_0059
GQ67_04341	0.447158	0.135455	0.868203	RFA2	Subunit of heterotrimeric Replication Protein A (RPA)
GQ67_04345	0.44708	0.135551	0.867898	YEF3	Translational elongation factor 3, stimulates the binding of aminoacyl-tRNA (AA-tRNA) to ribosomes
GQ67_02057	0.44704	0.135598	0.867745	HSP82	Heat shock protein Hsp90
GQ67_04927	0.44704	0.135598	0.867745	MMM1	Mitochondrial outer membrane protein, component of the Mdm10-Mdm12-Mmm1 complex
GQ67_03228	0.447001	0.135646	0.867593	PDC1	Major of three pyruvate decarboxylase isozymes
GQ67_04724	0.446883	0.135789	0.867135	CYB5	hypothetical protein PAS_chr4_0953
GQ67_00309	0.446804	0.135885	0.866829	TOA1	TFIIA large subunit
GQ67_01864	0.446726	0.13598	0.866524	COY1	Golgi membrane protein with similarity to mammalian CASP
GQ67_03967	0.446175	0.13665	0.864389	MAS1	Smaller subunit of the mitochondrial processing protease (MPP)
GQ67_03795	0.446096	0.136746	0.864085	MIP1	DNA polymerase gamma
GQ67_05312	0.446057	0.136794	0.863932	VCX1	Vacuolar H+/Ca2+ exchanger involved in control of cytosolic Ca2+ concentration
GQ67_05051	0.445978	0.13689	0.863628	CHS5	Component of the exomer complex, which also contains Csh6p, Bch1p, Bch2p, and Bud7p
GQ67_01814	0.44586	0.137034	0.863171	HRP1	Subunit of cleavage factor I
GQ67_03230	0.445742	0.137179	0.862714		Hypothetical protein PAS_chr3_0191
GQ67_05185	0.445703	0.137227	0.862562	PEX14	Peroxisomal membrane peroxin that is a central component of the peroxisomal protein import machinery
GQ67_02152	0.445506	0.137467	0.861801		Hypothetical protein PAS_chr1-4_0036
GQ67_02466	0.445192	0.137853	0.860584	CIA1	Essential protein involved in assembly of cytosolic and nuclear iron-sulfur proteins
GQ67_01392	0.444956	0.138143	0.859672	FLO11-BSC1	Mucin-like protein
GQ67_03568	0.444838	0.138288	0.859216	PRP2	RNA-dependent ATPase in the DEAH-box family
GQ67_02228	0.444798	0.138336	0.859064	EHT1	Acyl-coenzymeA:ethanol O-acyltransferase
GQ67_00485	0.444641	0.13853	0.858456	SEC39	Hypothetical protein PAS_chr2-1_0440
GQ67_02445	0.444602	0.138578	0.858304		Hypothetical protein PAS_chr1-3_0190
GQ67_01101	0.444444	0.138772	0.857697	PPM1	Carboxyl methyltransferase
GQ67_00276	0.444326	0.138918	0.857242	VMA5	Subunit C of the eight-subunit V1 peripheral membrane domain of vacuolar H+-ATPase (V-ATPase)
GQ67_04525	0.496745	0.138937	0.857183		Hypothetical protein PAS_chr4_0207
GQ67_03186	0.444287	0.138967	0.85709	YDR341C	Arginyl-tRNA synthetase
GQ67_02773	0.44409	0.139209	0.856331	YDR415C	Putative protein of unknown function
GQ67_00817	0.443225	0.140282	0.852997	YGR127W	Putative protein of unknown function
GQ67_05094	0.443186	0.140331	0.852846	PCP1	Mitochondrial serine protease
GQ67_04830	0.442793	0.140821	0.851333		Hypothetical protein PAS_chr4_0471
GQ67_01162	0.442753	0.14087	0.851182		hypothetical protein PAS_chr2-2_0470
GQ67_02366	0.442753	0.14087	0.851182	IPI3	Essential component of the Rix1 complex (Rix1p, Ipi1p, Ipi3p)
GQ67_01136	0.442439	0.141263	0.849972	SDS3	hypothetical protein PAS_chr2-2_0472
GQ67_04752	0.442085	0.141706	0.848613	ATE1	Arginyl-tRNA-protein transferase
GQ67_00433	0.441967	0.141854	0.84816	ERG7	Lanosterol synthase, an essential enzyme that catalyzes the cyclization of squalene 2,3-epoxide
GQ67_03056	0.441613	0.142298	0.846802		E3 ubiquitin ligase of the hect-domain class
GQ67_01902	0.441259	0.142743	0.845445	DFR1	hypothetical protein PAS_chr1-4_0697
GQ67_01740	0.441219	0.142793	0.845294	RPS9A	40S ribosomal protein S9
GQ67_04155	0.441023	0.143041	0.844541	PWP1	hypothetical protein PAS_chr3_1247
GQ67_04891	0.441023	0.143041	0.844541	ORC1	Largest subunit of the origin recognition complex
GQ67_03933	0.440826	0.143289	0.843788	GPM1	Tetrameric phosphoglycerate mutase
GQ67_04102	0.440787	0.143338	0.843637	SMF1	Divalent metal ion transporter with a broad specificity for di-valent and tri-valent metals
GQ67_01605	0.440669	0.143488	0.843186		Hypothetical protein PAS_chr1-4_0542
GQ67_01976	0.440511	0.143687	0.842584	SSL2	Component of the holoenzyme form of RNA polymerase transcription factor TFIIH
GQ67_01977	0.440511	0.143687	0.842584	TID3	Component of the evolutionarily conserved kinetochore-associated Ndc80 complex
GQ67_03146	0.440354	0.143886	0.841982	SIZ1	SUMO/Smt3 ligase that promotes the attachment of sumo (Smt3p
GQ67_04035	0.440354	0.143886	0.841982	MRPL3	Mitochondrial ribosomal protein of the large subunit
GQ67_03281	0.440197	0.144085	0.84138		hypothetical protein PAS_chr3_1169
GQ67_04676	0.440157	0.144135	0.84123		hypothetical protein PAS_chr4_0947
GQ67_05336	0.440079	0.144235	0.840929	RRP15	Ribosomal RNA-processing protein
GQ67_00900	0.439843	0.144535	0.840028	AOS1	Nuclear protein that acts as a heterodimer with Uba2p to activate Smt3p (SUMO)
GQ67_02964	0.439803	0.144585	0.839878		Putative transmembrane protein involved in export of ammonia
GQ67_03534	0.439764	0.144635	0.839727	ALA1	Cytoplasmic alanyl-tRNA synthetase
GQ67_05227	0.439764	0.144635	0.839727	ZDS2	Protein that interacts with silencing proteins at the telomere
GQ67_01559	0.439685	0.144735	0.839427		Hypothetical protein PAS_chr1-4_0582
GQ67_02128	0.439685	0.144735	0.839427	NRD1	RNA-binding protein that interacts with the C-terminal domain of the RNA polymerase II large subunit
GQ67_05068	0.439056	0.145537	0.837026	RKM1	SET-domain lysine-N-methyltransferase
GQ67_04006	0.438938	0.145688	0.836576	NCB2	Subunit of a heterodimeric NC2 transcription regulator complex with Bur6p
GQ67_00883	0.43882	0.145839	0.836126	BFA1	Hypothetical protein PAS_chr2-2_0442
GQ67_00780	0.438741	0.14594	0.835827		SUMO-conjugating enzyme involved in the Smt3p conjugation pathway
GQ67_03798	0.438741	0.14594	0.835827	MRS2	Mitochondrial inner membrane Mg(2+) channel
GQ67_00645	0.438505	0.146242	0.834928	SPC2	Subunit of signal peptidase complex (Spc1p, Spc2p, Spc3p, Sec11p)
GQ67_05066	0.438466	0.146293	0.834778	SFC1	Mitochondrial succinate-fumarate transporter
GQ67_01515	0.438387	0.146393	0.834478	LAS17	Actin assembly factor, activates the Arp2/3 protein complex that nucleates branched actin filaments
GQ67_01846	0.438151	0.146697	0.83358		Protein required for respiratory growth
GQ67_01227	0.437994	0.146899	0.832982	ATP12	Conserved protein required for assembly of subunits of mitochondrial F1F0 ATP synthase
GQ67_03737	0.437876	0.147051	0.832533	RPA49	RNA polymerase I subunit A49
GQ67_02916	0.437758	0.147203	0.832084	KRR1	90S preribosome/SSU processome component KRR1
GQ67_02357	0.437247	0.147863	0.830142	TIF6	Constituent of 66S pre-ribosomal particles, has similarity to human translation initiation factor 6
GQ67_02231	0.437168	0.147964	0.829843		hypothetical protein PAS_chr1-1_0502
GQ67_02335	0.437089	0.148066	0.829544	POL2	Catalytic subunit of DNA polymerase (II) epsilon
GQ67_01383	0.43705	0.148117	0.829395	YPL066W	Mu1-like medium subunit of the clathrin-associated protein complex (AP-1)
GQ67_03953	0.436971	0.148219	0.829097	PDR16-like	Phosphatidylinositol transfer protein (PITP)
GQ67_04973	0.436971	0.148219	0.829097	SEC23	GTPase-activating protein
GQ67_00699	0.436932	0.14827	0.828947		Signal recognition particle (SRP) receptor beta subunit
GQ67_00540	0.436893	0.148321	0.828798	CDC36	Component of the CCR4-NOT complex, which has multiple roles in regulating mRNA levels
GQ67_04080	0.436853	0.148372	0.828649		Hypothetical protein PAS_chr3_0952
GQ67_04227	0.436618	0.148678	0.827754	RAD53	hypothetical protein PAS_chr3_1254
GQ67_04964	0.436578	0.148729	0.827605		Mitochondrial iron transporter of the mitochondrial carrier family (MCF)
GQ67_00273	0.43646	0.148882	0.827157	SOV1	hypothetical protein PAS_chr2-1_0820
GQ67_03178	0.43646	0.148882	0.827157		Hypothetical protein PAS_chr3_0159
GQ67_01938	0.436382	0.148984	0.826859	RPL34A	60S ribosomal protein L34
GQ67_00760	0.436264	0.149138	0.826412	RIX1	Acyltransferase that catalyzes diacylglycerol esterification
GQ67_05082	0.435556	0.150061	0.823732	ENP1	Protein associated with U3 and U14 snoRNAs
GQ67_05174	0.435359	0.150318	0.822988		Cytosolic superoxide dismutase
GQ67_04804	0.435241	0.150473	0.822542		Ubiquitin-protein ligase
GQ67_00758	0.43473	0.151143	0.820611		Hypothetical protein PAS_chr2-1_0693
GQ67_04849	0.434651	0.151247	0.820314	SFB3	Member of the Sec24p family
GQ67_03153	0.434572	0.15135	0.820017	STP22	Component of the ESCRT-I complex, which is involved in ubiquitin-dependent sorting of proteins into
GQ67_02107	0.434533	0.151402	0.819869	FAT1	Fatty acid transporter and very long-chain fatty acyl-CoA synthetase
GQ67_04765	0.434376	0.151609	0.819275		Peroxin 20
GQ67_00927	0.434258	0.151764	0.81883	CDH1	hypothetical protein PAS_chr2-2_0495
GQ67_05081	0.433943	0.152179	0.817644	PLC1	Phospholipase C
GQ67_00163	0.433864	0.152283	0.817348	CCC2	Cu(+2)-transporting P-type ATPase, required for export of copper from the cytosol into an extracytos
GQ67_00572	0.433825	0.152335	0.817199	OAR1	3-oxoacyl
GQ67_04292	0.433786	0.152387	0.817051	TFC1	Hypothetical protein PAS_c131_0009
GQ67_00413	0.433746	0.152439	0.816903		Subunit of tRNA-specific adenosine-34 deaminase
GQ67_01436	0.433707	0.152491	0.816755	APL5	AP-3 complex subunit delta
GQ67_03839	0.43355	0.152699	0.816162	CLP1	Subunit of cleavage factor I (CFI)
GQ67_00701	0.433314	0.153012	0.815274		Hypothetical protein PAS_chr2-1_0638
GQ67_01931	0.433078	0.153325	0.814386	SMM1	Dihydrouridine synthase, member of a family of dihydrouridine synthases
GQ67_00398	0.432802	0.153691	0.813351	YGL185C	Putative protein with sequence similarity to hydroxyacid dehydrogenases
GQ67_01333	0.432763	0.153743	0.813203		Hypothetical protein PAS_chr1-4_0089
GQ67_00887	0.432016	0.15474	0.810397		Protein of unknown function
GQ67_03676	0.432016	0.15474	0.810397		Subunit of the Set3C deacetylase complex that interacts directly with the Set3C subunit
GQ67_04173	0.431701	0.155161	0.809217	DIS3	Catalytic component of the exosome, involved in RNA processing and degradation
GQ67_03358	0.431662	0.155214	0.80907	CCT8	Subunit of the cytosolic chaperonin Cct ring complex, related to Tcp1p
GQ67_02210	0.431622	0.155266	0.808922	PRS4	5-phospho-ribosyl-1(alpha)-pyrophosphate synthetase, synthesizes PRPP
GQ67_01203	0.431583	0.155319	0.808775	URA2	Bifunctional carbamoylphosphate synthetase (CPSase)-aspartate transcarbamylase (ATCase)
GQ67_00738	0.430993	0.156111	0.806565	CDC73	Constituent of Paf1 complex with RNA polymerase II, Paf1p, Hpr1p, Ctr9, Leo1, Rtf1 and Ccr4p
GQ67_02494	0.430757	0.156429	0.805682		Hypothetical protein PAS_chr1-3_0233
GQ67_05014	0.430639	0.156588	0.805241		Subunit of the heme-activated, glucose-repressed Hap2p/3p/4p/5p CCAAT-binding complex
GQ67_04347	0.43056	0.156694	0.804947	SSP120	Protein of unknown function
GQ67_03088	0.430364	0.15696	0.804212	ULA1	Protein that acts together with Uba3p to activate Rub1p before its conjugation to proteins (neddylat
GQ67_03814	0.430285	0.157066	0.803918	RPS31	ubiquitin-40S ribosomal protein S31 fusion protein
GQ67_04689	0.430246	0.157119	0.803771		40S ribosomal protein S23
GQ67_02871	0.430049	0.157385	0.803036	SRB7	Subunit of the RNA polymerase II mediator complex
GQ67_04808	0.429853	0.157651	0.802302	COX15	Protein required for the hydroxylation of heme O to form heme A
GQ67_04004	0.429774	0.157758	0.802008		Alpha 1,2-mannosyltransferase involved in glycosyl phosphatidyl inositol (GPI) biosynthesis
GQ67_00930	0.429735	0.157811	0.801862	JIP5	WD repeat-containing protein
GQ67_00149	0.429381	0.158292	0.800541	ADE8	Phosphoribosyl-glycinamide transformylase, catalyzes a step in the \'de novo\' purine nucleotide biosy
GQ67_01554	0.429184	0.158559	0.799808		hypothetical protein PAS_chr1-4_0691
GQ67_01541	0.429184	0.158559	0.799808	GUS1	Glutamyl-tRNA synthetase, cytoplasmic
GQ67_01533	0.429105	0.158666	0.799515		COMPASS component SWD1
GQ67_00299	0.42883	0.159042	0.798489	CTR86	Essential protein of unknown function
GQ67_00985	0.428594	0.159364	0.797611	AVT4	Vacuolar transporter, exports large neutral amino acids from the vacuole
GQ67_00570	0.428476	0.159525	0.797171	SNF1	hypothetical protein PAS_chr2-1_0855
GQ67_02051	0.428161	0.159955	0.796001		Membrane-associated RING finger protein 5
GQ67_03893	0.428083	0.160063	0.795709	KIC1	Protein kinase of the PAK/Ste20 kinase family
GQ67_04816	0.428004	0.160171	0.795416	YPL150W	Putative protein kinase of unknown cellular role
GQ67_04078	0.427847	0.160387	0.794832	DET1	Protein of unknown function
GQ67_00471	0.427807	0.160441	0.794685	SWD3	Essential subunit of the COMPASS (Set1C) complex
GQ67_01545	0.427807	0.160441	0.794685	MOT2	General negative regulator of transcription subunit 4
GQ67_02281	0.427768	0.160495	0.794539	VPS52	Component of the GARP (Golgi-associated retrograde protein) complex
GQ67_04781	0.427729	0.160549	0.794393	YLR057W	hypothetical protein PAS_chr4_0960
GQ67_00702	0.427689	0.160603	0.794247	SAK1	Upstream serine/threonine kinase for the SNF1 complex
GQ67_02069	0.427689	0.160603	0.794247	PRE1	Beta 4 subunit of the 20S proteasome
GQ67_01991	0.427611	0.160711	0.793955	YJR107W	Putative protein of unknown function
GQ67_01092	0.427571	0.160765	0.793809	IMP3	Component of the SSU processome, which is required for pre-18S rRNA processing
GQ67_02181	0.427571	0.160765	0.793809	APL2	Beta-adaptin, large subunit of the clathrin-associated protein (AP-1) complex
GQ67_03962	0.427453	0.160927	0.793371		Choline kinase, catalyzing the first step in phosphatidylcholine synthesis via the CDP-choline
GQ67_00711	0.427414	0.160981	0.793225	GAR1	Protein component of the H/ACA snoRNP pseudouridylase complex
GQ67_01667	0.427375	0.161035	0.793079	SPC24	Hypothetical protein PAS_chr1-4_0483
GQ67_03993	0.427296	0.161144	0.792787	PEX28	Peroxisomal integral membrane peroxin
GQ67_04008	0.427139	0.16136	0.792203		Hypothetical protein PAS_chr3_0886
GQ67_00786	0.427021	0.161523	0.791766		Centromere protein that resembles histones, required for proper kinetochore function
GQ67_04543	0.427021	0.161523	0.791766	MCM2	Protein involved in DNA replication
GQ67_01867	0.426942	0.161632	0.791474	SSN3	Cyclin-dependent protein kinase, component of RNA polymerase II holoenzyme
GQ67_04103	0.426824	0.161794	0.791037	CDC33	Cytoplasmic mRNA cap binding protein
GQ67_01705	0.426627	0.162066	0.790308	SEC6	Essential 88kDa subunit of the exocyst complex
GQ67_01220	0.426509	0.162229	0.789871	PAM17	Presequence translocase-associated motor subunit
GQ67_01649	0.42588	0.163102	0.787542		Hypothetical protein PAS_chr1-4_0500
GQ67_02262	0.425801	0.163211	0.787251		Hypothetical protein PAS_chr1-3_0013
GQ67_04708	0.425801	0.163211	0.787251		hypothetical protein PAS_chr4_0949
GQ67_01262	0.425762	0.163266	0.787105	PHO8	Repressible alkaline phosphatase, a glycoprotein localized to the vacuole
GQ67_01797	0.425369	0.163813	0.785652		Hypothetical protein PAS_chr1-4_0371
GQ67_02702	0.425093	0.164197	0.784635	YCR016W	hypothetical protein PAS_chr1-1_0476
GQ67_01104	0.424975	0.164362	0.784199		Hypothetical protein PAS_chr2-2_0231
GQ67_05042	0.424897	0.164472	0.783909	UTP14	Nucleolar protein, component of the small subunit (SSU) processome containing the U3 snoRNA
GQ67_00496	0.424857	0.164527	0.783764	ALD2	Cytoplasmic aldehyde dehydrogenase, involved in ethanol oxidation and beta-alanine biosynthesis
GQ67_01133	0.424779	0.164637	0.783474	UBP1	Ubiquitin-specific protease that removes ubiquitin from ubiquitinated proteins
GQ67_03674	0.424425	0.165132	0.782169	RHO4	Non-essential small GTPase of the Rho/Rac subfamily of Ras-like proteins
GQ67_05148	0.424385	0.165187	0.782024	EMC2	Putative protein of unknown function
GQ67_00100	0.424189	0.165463	0.781299		Hypothetical protein PAS_chr2-1_0077
GQ67_01913	0.424149	0.165518	0.781154	PGM2	Phosphoglucomutase
GQ67_02214	0.42411	0.165573	0.781009		Mitochondrial peroxiredoxin (1-Cys Prx) with thioredoxin peroxidase activity
GQ67_00779	0.423795	0.166016	0.779851		Putative protein of unknown function
GQ67_04734	0.423638	0.166237	0.779272	GCD1	Gamma subunit of the translation initiation factor eIF2B
GQ67_04273	0.423441	0.166514	0.778549	DOT1	Nucleosomal histone H3-Lys79 methylase, associates with transcriptionally active genes
GQ67_04614	0.423166	0.166903	0.777537		Hypothetical protein PAS_chr4_0283
GQ67_01595	0.42297	0.167181	0.776814	ADE6	Formylglycinamidine-ribonucleotide (FGAM)-synthetase
GQ67_00222	0.42293	0.167236	0.77667		Subunit of the heterohexameric cochaperone prefoldin complex which binds specifically to cytosolic c
GQ67_02403	0.422694	0.16757	0.775803	SHO1	Transmembrane osmosensor
GQ67_00067	0.422616	0.167682	0.775514	FES1	Hsp70 (Ssa1p) nucleotide exchange factor, cytosolic homolog of Sil1p, which is the nucleotide exchan
GQ67_04174	0.422616	0.167682	0.775514	SLI15	Hypothetical protein PAS_chr3_1043
GQ67_00527	0.422576	0.167737	0.77537	RPS14A	40S ribosomal protein S14
GQ67_00468	0.42234	0.168072	0.774504	FTH1	Putative high affinity iron transporter involved in transport of intravacuolar stores of iron
GQ67_03554	0.422222	0.16824	0.774072	ALT1	Putative alanine transaminase (glutamic pyruvic transaminase)
GQ67_00155	0.421947	0.168631	0.773062	RPB2	RNA polymerase II second largest subunit B150, part of central core
GQ67_00814	0.421829	0.168799	0.77263		Hypothetical protein PAS_chr2-1_0747
GQ67_01363	0.421672	0.169023	0.772054		Hypothetical protein PAS_chr3_0032
GQ67_03956	0.421632	0.169079	0.77191	YKL162C	Hypothetical protein PAS_chr3_0847
GQ67_03678	0.421554	0.169191	0.771622	FEN1	Fatty acid elongase
GQ67_04234	0.421278	0.169584	0.770614	CYM1	Putative metalloprotease
GQ67_01302	0.420806	0.17026	0.768888	RSC1	Component of the RSC chromatin remodeling complex
GQ67_02896	0.420728	0.170372	0.768601	YDL183C	Putative protein of unknown function
GQ67_05024	0.420688	0.170429	0.768457		Hypothetical protein PAS_chr4_0650
GQ67_01342	0.420649	0.170485	0.768314	RHB1	hypothetical protein PAS_chr2-2_0448
GQ67_01330	0.420492	0.170711	0.767739	SNP1	hypothetical protein PAS_chr2-2_0449
GQ67_02751	0.420216	0.171106	0.766734		Hypothetical protein PAS_chr1-1_0172
GQ67_02792	0.419862	0.171616	0.765443		Hypothetical protein PAS_chr1-1_0210
GQ67_04228	0.419744	0.171786	0.765013	PUS7	Pseudouridine synthase
GQ67_01387	0.419666	0.171899	0.764726	GPI18	Guanine nucleotide exchange factor (GEF)
GQ67_01951	0.419626	0.171956	0.764583	ERV14	ER-derived vesicles protein ERV14
GQ67_04618	0.419548	0.17207	0.764296	SER2	Phosphoserine phosphatase of the phosphoglycerate pathway, involved in serine and glycine biosynthes
GQ67_04350	0.41939	0.172297	0.763723		hypothetical protein PAS_chr4_0915
GQ67_00104	0.419233	0.172524	0.76315	SPC34	Hypothetical protein PAS_chr2-1_0081
GQ67_04061	0.419036	0.172809	0.762434	MUM2	hypothetical protein PAS_chr3_1241
GQ67_00144	0.418997	0.172866	0.762291	RVS167	Actin-associated protein, subunit of a complex (Rvs161p-Rvs167p)
GQ67_00928	0.418918	0.17298	0.762005	CCT3	Subunit of the cytosolic chaperonin Cct ring complex, related to Tcp1p
GQ67_04885	0.418879	0.173037	0.761862		Ubiquitin-protein ligase (E3) that interacts with Rad6p/Ubc2p
GQ67_01391	0.418446	0.173665	0.760289		Mucin-like protein
GQ67_00934	0.41825	0.17395	0.759574		Hypothetical protein PAS_chr2-2_0395
GQ67_02594	0.417974	0.174351	0.758575		Hypothetical protein PAS_chr1-1_0033
GQ67_00706	0.417699	0.174753	0.757576	RTT107	Protein implicated in Mms22-dependent DNA repair during S phase
GQ67_04797	0.417581	0.174925	0.757148	ZIM17	Heat shock protein with a zinc finger motif
GQ67_03968	0.417227	0.175443	0.755865	UBA1	Ubiquitin activating enzyme (E1), involved in ubiquitin-mediated protein degradation
GQ67_04803	0.416991	0.175788	0.75501	RFT1	Flippase, essential integral membrane protein that is required for translocation of Man5GlcNac2-PP-D
GQ67_03348	0.416873	0.175961	0.754583	BFR2	Essential protein possibly involved in secretion
GQ67_02424	0.416834	0.176019	0.75444	MET32	Zinc-finger DNA-binding protein
GQ67_04244	0.416794	0.176077	0.754298	IRE1	Serine-threonine kinase and endoribonuclease
GQ67_00148	0.416755	0.176135	0.754155	IDH2	Subunit of mitochondrial NAD(+)-dependent isocitrate dehydrogenase, which catalyzes the oxidation of
GQ67_04659	0.416716	0.176192	0.754013	YIR007W	Putative protein of unknown function
GQ67_00664	0.416559	0.176423	0.753444	DIP2	Nucleolar protein, specifically associated with the U3 snoRNA
GQ67_04251	0.416283	0.176828	0.752448	MSY1	Mitochondrial tyrosyl-tRNA synthetase
GQ67_00070	0.416165	0.177002	0.752022		Hypothetical protein PAS_chr2-1_0045
GQ67_00259	0.416087	0.177118	0.751738	YHR097C	Putative protein of unknown function
GQ67_00230	0.415615	0.177814	0.750033	SPE2	S-adenosylmethionine decarboxylase, required for the biosynthesis of spermidine and spermine
GQ67_04211	0.415615	0.177814	0.750033		Glycerol proton symporter of the plasma membrane
GQ67_01465	0.415457	0.178047	0.749465	GAA1	hypothetical protein PAS_FragB_0071
GQ67_01026	0.4153	0.17828	0.748898	FOL1	Multifunctional enzyme of the folic acid biosynthesis pathway
GQ67_04785	0.415182	0.178455	0.748472	UBC1	Ubiquitin-conjugating enzyme that mediates selective degradation of short-lived and abnormal protein
GQ67_01286	0.414592	0.17933	0.746347		Protein of the SUN family (Sim1p, Uth1p, Nca3p, Sun4p) that may participate in DNA replication
GQ67_04680	0.414356	0.179681	0.745497		Hypothetical protein PAS_chr4_0340
GQ67_00307	0.414081	0.180091	0.744507	MED8	Subunit of the RNA polymerase II mediator complex
GQ67_04306	0.414041	0.18015	0.744365		Hypothetical protein PAS_chr4_0003
GQ67_05033	0.414041	0.18015	0.744365		Hypothetical protein PAS_chr4_0658
GQ67_00610	0.414002	0.180209	0.744224	ARP3	Essential component of the Arp2/3 complex
GQ67_04381	0.413963	0.180267	0.744083	PEP8	Vacuolar protein sorting protein
GQ67_02729	0.413805	0.180502	0.743517		Protein that relieves transcriptional repression by binding to the Cyc8p-Tup1p corepressor
GQ67_04717	0.413805	0.180502	0.743517		Putative protein of unknown function
GQ67_03982	0.413766	0.180561	0.743376	FGH1	Non-essential intracellular esterase that can function as an S-formylglutathione hydrolase
GQ67_02657	0.413687	0.180679	0.743093	RRS1	Essential protein that binds ribosomal protein L11
GQ67_03232	0.413648	0.180737	0.742952		Hypothetical protein PAS_chr3_0193
GQ67_05180	0.413569	0.180855	0.742669		hypothetical protein PAS_chr4_0995
GQ67_02242	0.41353	0.180914	0.742528	YHR140W	Putative integral membrane protein of unknown function
GQ67_01769	0.413412	0.18109	0.742104	VPS38	Hypothetical protein PAS_chr1-4_0396
GQ67_03695	0.413019	0.18168	0.740693	HPM1	Putative S-adenosylmethionine-dependent methyltransferase of the seven beta-strand family
GQ67_01671	0.412783	0.182034	0.739847	NAS6	Regulatory, non-ATPase subunit of the 26S proteasome
GQ67_04172	0.412665	0.182212	0.739424	SNU13	small nucleolar ribonucleoprotein SNU13
GQ67_01552	0.412389	0.182626	0.738438		Hypothetical protein PAS_chr1-4_0588
GQ67_04217	0.412232	0.182863	0.737874	FMP43	Putative protein of unknown function
GQ67_01446	0.412153	0.182982	0.737593	BIO3	Hypothetical protein PAS_FragB_0018
GQ67_01194	0.412035	0.18316	0.737171	SIS1	Type II HSP40 co-chaperone that interacts with the HSP70 protein Ssa1p
GQ67_03671	0.411996	0.183219	0.73703	MET30	F-box protein containing five copies of the WD40 motif, controls cell cycle function
GQ67_01426	0.411839	0.183456	0.736467	MRPL24	54S ribosomal protein L24, mitochondrial
GQ67_00339	0.411445	0.184051	0.735061	SPT14	UDP-GlcNAc-binding and catalytic subunit of the enzyme that mediates the first step in GPI synthesis
GQ67_02857	0.411367	0.18417	0.73478	YET1	Endoplasmic reticulum transmembrane protein
GQ67_01142	0.411131	0.184528	0.733937	UTP25	Protein required for cell viability
GQ67_05116	0.411091	0.184588	0.733797	PUF6	Protein of the mitochondrial outer surface
GQ67_01900	0.410816	0.185006	0.732814	RAI1	Nuclear protein that binds to and stabilizes the exoribonuclease Rat1p
GQ67_03478	0.410816	0.185006	0.732814	NHA1	Na+/H+ antiporter involved in sodium and potassium efflux through the plasma membrane
GQ67_05197	0.410777	0.185066	0.732674	PRP42	U1 snRNP protein involved in splicing, required for U1 snRNP biogenesis
GQ67_03824	0.41058	0.185365	0.731973	SSB2	Cytoplasmic ATPase that is a ribosome-associated molecular chaperone
GQ67_05238	0.410344	0.185724	0.731131	MRPL32	mitochondrial 54S ribosomal protein YmL32
GQ67_01959	0.410226	0.185904	0.730711		One of two S. cerevisiae homologs (Sds23p and Sds24p) of the Schizosaccharomyces pombe Sds23 protein
GQ67_03499	0.410108	0.186084	0.730291	FLX1	Protein required for transport of flavin adenine dinucleotide (FAD)
GQ67_04755	0.409715	0.186685	0.728891	ALK2	Protein kinase
GQ67_04702	0.409007	0.18777	0.726374		Hypothetical protein PAS_chr4_0360
GQ67_05208	0.409007	0.18777	0.726374		Mitochondrial malate dehydrogenase, catalyzes interconversion of malate and oxaloacetate
GQ67_02312	0.408968	0.18783	0.726234	YIL067C	hypothetical protein PAS_chr1-3_0293
GQ67_02404	0.408968	0.18783	0.726234	UBR1	Ubiquitin-protein ligase (E3)
GQ67_04526	0.40881	0.188072	0.725675	RPL16A	60S ribosomal protein L16
GQ67_02501	0.408614	0.188375	0.724977	PGS1	Phosphatidylglycerolphosphate synthase, catalyzes the synthesis of phosphatidylglycerolphosphate
GQ67_02223	0.408496	0.188556	0.724559	VPH2	Hypothetical protein PAS_chr1-1_0423
GQ67_00589	0.407984	0.189345	0.722746	APL4	Gamma-adaptin, large subunit of the clathrin-associated protein (AP-1) complex
GQ67_03285	0.407827	0.189588	0.722189	MAK3	Catalytic subunit of N-terminal acetyltransferase of the NatC type
GQ67_03991	0.407552	0.190014	0.721214		Hypothetical protein PAS_chr3_0872
GQ67_01494	0.407512	0.190075	0.721075		U3 small nucleolar RNA-associated protein
GQ67_04749	0.407158	0.190624	0.719823	PRO3	Delta 1-pyrroline-5-carboxylate reductase, catalyzes the last step in proline biosynthesis
GQ67_04327	0.406922	0.19099	0.718988		Component of the spliceosome complex involved in pre-mRNA splicing
GQ67_00510	0.406293	0.19197	0.716766	TGL4	Triacylglycerol lipase involved in triacylglycerol mobilization and degradation
GQ67_02112	0.406018	0.1924	0.715795		L-rhamnonate dehydratase
GQ67_02669	0.406018	0.1924	0.715795	RSM7	mitochondrial 37S ribosomal protein RSM7
GQ67_04709	0.40586	0.192646	0.715241	AMN1	Protein required for daughter cell separation, multiple mitotic checkpoints and chromosome stability
GQ67_01492	0.405782	0.192769	0.714963	VPS1	Dynamin-like GTPase required for vacuolar sorting
GQ67_03346	0.405782	0.192769	0.714963	COQ2	Para hydroxybenzoate: polyprenyl transferase
GQ67_02822	0.405506	0.1932	0.713994	MSE1	Mitochondrial glutamyl-tRNA synthetase, encoded by a nuclear gene
GQ67_03476	0.404956	0.194064	0.712056	HAL9	Putative transcription factor containing a zinc finger
GQ67_00979	0.404877	0.194187	0.711779	ACE2	hypothetical protein PAS_chr2-2_0493
GQ67_03666	0.404877	0.194187	0.711779	CUP9	Homeodomain-containing transcriptional repressor of PTR2
GQ67_02778	0.40472	0.194435	0.711226	UTP4	Nucleolar protein, component of the small subunit (SSU) processome containing the U3 snoRNA
GQ67_03076	0.404012	0.195551	0.70874	YOR289W	Protein O-mannosyltransferase, transfers mannose residues from dolichyl phosphate-D-mannose to prote
GQ67_02196	0.403854	0.1958	0.708188	DCC1	Subunit of a complex with Ctf8p and Ctf18p that shares some components with Replication Factor C
GQ67_04651	0.403815	0.195862	0.70805		hypothetical protein PAS_chr4_0945
GQ67_00037	0.520905	0.19635	0.70697		Putative protein-methionine-R-oxide reductase
GQ67_05206	0.403461	0.196422	0.70681	MRPS18	mitochondrial 37S ribosomal protein YmS18
GQ67_00778	0.403382	0.196547	0.706534	ECM19	Hypothetical protein PAS_chr2-1_0711
GQ67_02516	0.403343	0.196609	0.706396	RAP1	DNA-binding protein involved in either activation or repression of transcription
GQ67_04845	0.403147	0.196921	0.705707		Hypothetical protein PAS_chr4_0480
GQ67_03321	0.402871	0.197359	0.704744	RCL1	RNA terminal phosphate cyclase-like protein
GQ67_04736	0.402871	0.197359	0.704744		hypothetical protein PAS_chr4_0956
GQ67_02854	0.402596	0.197797	0.703781	IMP2	Catalytic subunit of the mitochondrial inner membrane peptidase complex
GQ67_02794	0.402439	0.198047	0.703231	FMT1	Methionyl-tRNA formyltransferase, catalyzes the formylation of initiator Met-tRNA in mitochondria
GQ67_03598	0.402399	0.19811	0.703094	RTT106	Protein with a role in regulation of Ty1 transposition
GQ67_04687	0.402281	0.198298	0.702681	ANT1	Peroxisomal adenine nucleotide transporter
GQ67_01234	0.401967	0.1988	0.701583		Hypothetical protein PAS_chr2-2_0112
GQ67_04870	0.40177	0.199115	0.700896		Hypothetical protein PAS_chr4_0503
GQ67_01326	0.401613	0.199367	0.700347	RRG9	Protein of unknown function
GQ67_03160	0.401613	0.199367	0.700347	SEC4	Secretory vesicle-associated Rab GTPase essential for exocytosis
GQ67_04238	0.401613	0.199367	0.700347	HAM1	hypothetical protein PAS_chr3_1255
GQ67_02907	0.401534	0.199493	0.700073	APA2	Diadenosine 5\',5\'\'-P1,P4-tetraphosphate phosphorylase II (AP4A phosphorylase)
GQ67_03929	0.401416	0.199682	0.699662	MAS2	hypothetical protein PAS_chr3_1223
GQ67_04290	0.401219	0.199997	0.698976		Hypothetical protein PAS_c131_0007
GQ67_04813	0.40118	0.20006	0.698839		Hypothetical protein PAS_chr4_0454
GQ67_00362	0.401062	0.20025	0.698428	CDC37	hypothetical protein PAS_chr2-1_0828
GQ67_00495	0.401023	0.200313	0.698291		Hypothetical protein PAS_chr2-1_0452
GQ67_01933	0.400865	0.200566	0.697744	SSL1	Component of the core form of RNA polymerase transcription factor TFIIH
GQ67_04647	0.400826	0.200629	0.697607	MZM1	hypothetical protein PAS_chr4_0944
GQ67_03611	0.400669	0.200882	0.697059	TIM44	Peripheral mitochondrial membrane protein involved in mitochondrial protein import
GQ67_00440	0.400472	0.201199	0.696375	BRE2	Hypothetical protein PAS_chr2-1_0399
GQ67_04745	0.400197	0.201643	0.695418	SEC63	Essential subunit of Sec63 complex (Sec63p, Sec62p, Sec66p and Sec72p)
GQ67_00544	0.399921	0.202087	0.694461		RNA binding protein required for maturation of tRNA and snRNA precursors
GQ67_00751	0.399882	0.202151	0.694325	NSL1	Hypothetical protein PAS_chr2-1_0686
GQ67_01895	0.399607	0.202596	0.693369	TBF1	Telobox-containing general regulatory factor
GQ67_03255	0.399607	0.202596	0.693369	PHO85	Cyclin-dependent kinase
GQ67_00857	0.399489	0.202787	0.69296	RPS18B	40S ribosomal protein S18
GQ67_03320	0.399371	0.202978	0.69255	TAF4	TFIID subunit (48 kDa)
GQ67_01107	0.399253	0.20317	0.692141		60S ribosomal protein L6
GQ67_00521	0.399135	0.203361	0.691732		Hypothetical protein PAS_chr2-1_0475
GQ67_03055	0.398977	0.203617	0.691187	PRP3	hypothetical protein PAS_chr3_1147
GQ67_04669	0.398977	0.203617	0.691187		Transketolase, similar to Tkl2p
GQ67_02786	0.398859	0.203808	0.690778	SWD2	Subunit of the COMPASS (Set1C) complex, which methylates histone H3 on lys 4
GQ67_01606	0.398781	0.203936	0.690506	ESP1	Separase, a caspase-like cysteine proteas
GQ67_02656	0.398781	0.203936	0.690506	INO80	ATPase that forms a large complex, containing actin and several actin-related proteins
GQ67_00224	0.398702	0.204064	0.690233		Hypothetical protein PAS_chr2-1_0196
GQ67_05109	0.398623	0.204192	0.689961	MAK5	Essential nucleolar protein, putative DEAD-box RNA helicase
GQ67_00694	0.398584	0.204256	0.689825		Hypothetical protein PAS_chr2-1_0632
GQ67_01433	0.398427	0.204512	0.68928	RSA1	Hypothetical protein PAS_FragB_0030
GQ67_02967	0.398427	0.204512	0.68928	HAC1	bZIP transcription factor (ATF/CREB1 homolog) that regulates the unfolded protein response
GQ67_02525	0.398348	0.204641	0.689008	SLS1	Mitochondrial membrane protein that coordinates expression of mitochondrially-encoded genes
GQ67_01336	0.398309	0.204705	0.688872	BUL1	Component of the Rsp5p E3-ubiquitin ligase complex
GQ67_00834	0.39823	0.204833	0.6886	COQ5	2-hexaprenyl-6-methoxy-1,4-benzoquinone methyltransferase
GQ67_02094	0.39823	0.204833	0.6886	SNL1	Hypothetical protein PAS_chr1-4_0091
GQ67_02736	0.398073	0.20509	0.688056	ATO2	Putative transmembrane protein involved in export of ammonia, a starvation signal
GQ67_04951	0.398073	0.20509	0.688056		Zeta-crystallin homolog, found in the cytoplasm and nucleus
GQ67_04405	0.398033	0.205154	0.68792		Hypothetical protein PAS_chr4_0096
GQ67_00744	0.397207	0.206506	0.685068	TRP5	Tryptophan synthase involved in tryptophan biosynthesis
GQ67_02170	0.397089	0.206699	0.684661	PSD1	Phosphatidylserine decarboxylase of the mitochondrial inner membrane
GQ67_05143	0.396735	0.207281	0.683441	RRN3	Protein required for transcription of rDNA by RNA polymerase I
GQ67_03796	0.3965	0.207669	0.682628	VMA4	Subunit E of the eight-subunit V1 peripheral membrane domain of the vacuolar H+-ATPase (V-ATPase)
GQ67_02866	0.396382	0.207863	0.682222	THI73	Putative plasma membrane permease proposed to be involved in carboxylic acid uptake
GQ67_04357	0.396382	0.207863	0.682222		Intracellular beta-1,3-endoglucanase, expression is induced during sporulation
GQ67_05244	0.396342	0.207928	0.682087	APM1	Mu1-like medium subunit of the clathrin-associated protein complex (AP-1)
GQ67_01955	0.396303	0.207993	0.681951	BDF1	Protein involved in transcription initiation at TATA-containing promoters
GQ67_01890	0.396146	0.208252	0.68141	URB1	Nucleolar protein required for the normal accumulation of 25S and 5.8S rRNA
GQ67_03879	0.396106	0.208317	0.681275	UBC8	Ubiquitin-conjugating enzyme that negatively regulates gluconeogenesis
GQ67_03307	0.396067	0.208382	0.681139	PCF11	mRNA 3\' end processing factor
GQ67_04348	0.396028	0.208447	0.681004		hypothetical protein PAS_chr4_0914
GQ67_02624	0.39591	0.208642	0.680598	HAS1	ATP-dependent RNA helicase
GQ67_00175	0.395792	0.208837	0.680193	MCM3	Protein involved in DNA replication
GQ67_05243	0.395752	0.208902	0.680057		Hypothetical protein PAS_chr4_0851
GQ67_04315	0.395674	0.209032	0.679787	TNA1	hypothetical protein PAS_chr4_0911
GQ67_01664	0.395438	0.209423	0.678977	YMR118C	Putative protein of unknown function
GQ67_00576	0.395202	0.209814	0.678166		Hypothetical protein PAS_chr3_0422
GQ67_04024	0.395084	0.210009	0.677761	THR1	Homoserine kinase, conserved protein required for threonine biosynthesis
GQ67_01707	0.394612	0.210793	0.676143	ADE1	N-succinyl-5-aminoimidazole-4-carboxamide ribotide (SAICAR) synthetase
GQ67_04791	0.623835	0.210861	0.676004		Protein implicated in Mms22-dependent DNA repair during S phase
GQ67_02691	0.394454	0.211055	0.675604	RNH202	hypothetical protein PAS_chr1-1_0474
GQ67_01940	0.394376	0.211186	0.675335	PCL7	Pho85p cyclin of the Pho80p subfamily, forms a functional kinase complex with Pho85p
GQ67_00302	0.393825	0.212105	0.67345	SNF12	hypothetical protein PAS_chr2-1_0821
GQ67_03583	0.393786	0.21217	0.673316	SRP21	Hypothetical protein PAS_chr3_0509
GQ67_00666	0.393707	0.212302	0.673047	SNF4	Activating gamma subunit of the AMP-activated Snf1p kinase complex
GQ67_01881	0.393707	0.212302	0.673047	SSO2	Plasma membrane t-SNARE involved in fusion of secretory vesicles at the plasma membrane
GQ67_00385	0.39355	0.212565	0.672509	BUD32	Protein kinase
GQ67_02908	0.39355	0.212565	0.672509	CAB1	Pantothenate kinase (ATP:D-pantothenate 4\'-phosphotransferase, EC 2.7.1.33)
GQ67_05355	0.39355	0.212565	0.672509		Translation initiation factor eIF1
GQ67_04888	0.393353	0.212894	0.671837	IMD4	Methionine and cysteine synthase (O-acetyl homoserine-O-acetyl serine sulfhydrylase)
GQ67_01842	0.393038	0.213421	0.670762	STN1	hypothetical protein PAS_chr1-4_0671
GQ67_03892	0.39292	0.213619	0.67036	MRP51	Mitochondrial ribosomal protein of the small subunit
GQ67_05060	0.392763	0.213883	0.669823		Hypothetical protein PAS_chr4_0683
GQ67_01148	0.392527	0.21428	0.669018	GPI15	Essential subunit of RNA polymerase III transcription factor (TFIIIB), which is involved in transcri
GQ67_04807	0.392448	0.214412	0.66875		Hypothetical protein PAS_chr4_0447
GQ67_00241	0.39233	0.214611	0.668348	GEP3	Protein of unknown function
GQ67_04975	0.39233	0.214611	0.668348	ACB1	Hypothetical protein PAS_chr4_0602
GQ67_03570	0.438466	0.214858	0.667849		Actin-associated protein
GQ67_02174	0.392173	0.214876	0.667812	RIA1	GTPase
GQ67_01356	0.876775	0.214938	0.667688		Hypothetical protein PAS_chr1-3_0003
GQ67_01297	0.392094	0.215008	0.667544	RPL10	60S ribosomal protein L10
GQ67_03747	0.391701	0.215672	0.666206	YPR084W	Putative protein of unknown function
GQ67_01952	0.391583	0.215872	0.665805		Hypothetical protein PAS_chr1-4_0224
GQ67_03905	0.391544	0.215938	0.665671	MDR1	Cytoplasmic GTPase-activating protein for Ypt/Rab transport GTPases Ypt6p, Ypt31p and Sec4p
GQ67_03470	0.391465	0.216071	0.665403		Mitochondrial matrix ATPase
GQ67_04164	0.391386	0.216204	0.665136		Hypothetical protein PAS_chr3_1033
GQ67_00397	0.391308	0.216337	0.664869		Hypothetical protein PAS_chr2-1_0359
GQ67_01663	0.391229	0.21647	0.664601	AIM9	hypothetical protein PAS_chr1-4_0684
GQ67_04829	0.391072	0.216737	0.664067		Mitochondrial aldehyde dehydrogenase
GQ67_02053	0.390836	0.217137	0.663266	SRP68	Core component of the signal recognition particle (SRP) ribonucleoprotein (RNP) complex
GQ67_04566	0.390639	0.217471	0.662598	TPA1	Protein of unknown function
GQ67_01795	0.390442	0.217805	0.661931	YCR090C	hypothetical protein PAS_chr1-4_0372
GQ67_03752	0.390285	0.218073	0.661398	OPY1	Hypothetical protein PAS_chr3_0666
GQ67_04690	0.390246	0.21814	0.661265		Protein that interacts with Spt6p and copurifies with Spt5p and RNA polymerase II
GQ67_01449	0.390206	0.218207	0.661132		Hypothetical protein PAS_FragB_0015
GQ67_00861	0.39001	0.218542	0.660465	FET3	Ferro-O2-oxidoreductase
GQ67_04673	0.389381	0.219616	0.658336	MIG1	Transcription factor involved in glucose repression
GQ67_02851	0.389145	0.22002	0.657538	EFG1	Protein of unknown function
GQ67_03026	0.388948	0.220357	0.656874	FLO9-like2	hypothetical protein PAS_chr3_1145
GQ67_04367	0.388515	0.221099	0.655413		hypothetical protein PAS_chr4_0916
GQ67_04617	0.388515	0.221099	0.655413	ABZ2	hypothetical protein PAS_chr4_0940
GQ67_01744	0.388397	0.221302	0.655015	SLM1	Phosphoinositide PI4,5P(2) binding protein, forms a complex with Slm2p
GQ67_02323	0.388397	0.221302	0.655015	PRP24	Splicing factor that reanneals U4 and U6 snRNPs during spliceosome recycling
GQ67_02515	0.388201	0.22164	0.654352	OCH1	Mannosyltransferase of the cis-Golgi apparatus
GQ67_02481	0.387414	0.222996	0.651703	SAC3	Nuclear pore-associated protein, forms a complex with Thp1p
GQ67_00886	0.386981	0.223744	0.650248		Putative protein of unknown function
GQ67_05176	0.386785	0.224085	0.649587	RSM26	Mitochondrial ribosomal protein of the small subunit
GQ67_04419	0.38647	0.224631	0.648531		Low affinity methionine permease, similar to Mup1p
GQ67_04100	0.386313	0.224904	0.648003		tRNase Z, involved in RNA processing
GQ67_04838	0.386155	0.225177	0.647475	HST4	Member of the Sir2 family of NAD(+)-dependent protein deacetylases
GQ67_02909	0.385959	0.22552	0.646816		Hypothetical protein PAS_chr1-1_0325
GQ67_03520	0.385605	0.226136	0.64563	RPR2	3-deoxy-D-arabino-heptulosonate-7-phosphate (DAHP) synthase
GQ67_00399	0.385329	0.226617	0.644708	COX4	Subunit IV of cytochrome c oxidase
GQ67_04756	0.385251	0.226754	0.644445		Guanine nucleotide exchange factor for Gpa1p
GQ67_01244	0.384936	0.227304	0.643393	YAK1	Serine-threonine protein kinase that is part of a glucose-sensing system
GQ67_01418	0.384936	0.227304	0.643393	YAH1	Adrenodoxin homolog, mitochondrial
GQ67_02748	0.384779	0.227579	0.642867	CAT5	Protein required for the ubiquinone (Coenzyme Q) biosynthesis
GQ67_02715	0.384739	0.227648	0.642736	SEN15	Hypothetical protein PAS_chr1-1_0137
GQ67_00115	0.384661	0.227786	0.642473		Hypothetical protein PAS_chr2-1_0091
GQ67_01290	0.384621	0.227855	0.642341	MOT1	Essential abundant protein involved in regulation of transcription
GQ67_04475	0.384582	0.227924	0.64221	NUP170	Abundant subunit of the nuclear pore complex (NPC)
GQ67_00278	0.384228	0.228545	0.641028	NEM1	Catalytic subunit of Nem1p-Spo7p phosphatase holoenzyme
GQ67_00804	0.383874	0.229167	0.639848		Hypothetical protein PAS_chr2-1_0737
GQ67_02898	0.383756	0.229375	0.639454	CDC53	Cullin, structural protein of SCF complexes, involved in ubiquination
GQ67_04875	0.383677	0.229513	0.639192	KRE6	Protein required for beta-1,6 glucan biosynthesis
GQ67_04671	0.383599	0.229652	0.63893		Hypothetical protein PAS_chr4_0332
GQ67_00186	0.38352	0.22979	0.638668	GOS1	v-SNARE protein involved in Golgi transport, homolog of the mammalian protein GOS-28/GS28
GQ67_01246	0.383481	0.22986	0.638537	SNU114	GTPase component of U5 snRNP involved in mRNA splicing via spliceosome
GQ67_04529	0.383284	0.230206	0.637882	RPS7B	40S ribosomal protein S7
GQ67_02186	0.383206	0.230345	0.637621	COX16	RNA polymerase III subunit C160, part of core enzyme
GQ67_04606	0.383206	0.230345	0.637621	NOP58	Protein involved in pre-rRNA processing, 18S rRNA synthesis, and snoRNA synthesis
GQ67_03253	0.383009	0.230693	0.636966	NOP4	Nucleolar protein
GQ67_02801	0.38297	0.230762	0.636836		Hypothetical protein PAS_chr1-1_0218
GQ67_02386	0.38293	0.230832	0.636705	COX5B	Hypothetical protein PAS_chr1-3_0132
GQ67_03084	0.382812	0.23104	0.636312		hypothetical protein PAS_chr3_1149
GQ67_01581	0.382576	0.231458	0.635528		Iron-sulfur protein IND1
GQ67_00112	0.382458	0.231667	0.635136	KGD1	Component of the mitochondrial alpha-ketoglutarate dehydrogenase complex, which catalyzes a key step
GQ67_02940	0.382144	0.232225	0.634092		NADPH-dependent medium chain alcohol dehydrogenase with broad substrate specificity
GQ67_02291	0.381986	0.232504	0.63357	IME2	Serine/threonine protein kinase involved in activation of meiosis
GQ67_01817	0.381908	0.232644	0.633309	PAC10	hypothetical protein PAS_chr1-4_0351
GQ67_05095	0.381908	0.232644	0.633309	GTF1	Putative protein of unknown function
GQ67_04167	0.38179	0.232853	0.632917	NOP8	Nucleolar protein required for 60S ribosomal subunit biogenesis
GQ67_00127	0.381632	0.233133	0.632396		B-type cyclin involved in cell cycle progression
GQ67_01073	0.381475	0.233413	0.631875	RPS20	40S ribosomal protein S20
GQ67_01077	0.426273	0.233764	0.631222	FLO11-MUC1	hypothetical protein PAS_chr2-2_0482
GQ67_03240	0.38116	0.233974	0.630833	NAB3	RNA-binding protein that carries poly(A)+ mRNA from the nucleus into the cytoplasm
GQ67_01218	0.381121	0.234044	0.630702	STH1	ATPase component of the RSC chromatin remodeling complex
GQ67_04243	0.380964	0.234325	0.630182	RRP17	Component of the pre-60S pre-ribosomal particle
GQ67_05241	0.380964	0.234325	0.630182	GID7	Protein of unknown function, involved in proteasome-dependent catabolite inactivation of fructose-1
GQ67_02483	0.380924	0.234395	0.630052	CDC20	hypothetical protein PAS_chr2-2_0495
GQ67_03612	0.380885	0.234465	0.629922	SSM4	Ubiquitin-protein ligase of the ER/nuclear envelope
GQ67_00122	0.380728	0.234746	0.629401	PAB1	Poly(A) binding protein, part of the 3\'-end RNA-processing complex, mediates interactions between th
GQ67_00494	0.380649	0.234887	0.629141	GSP2	GTP binding protein (mammalian Ranp homolog)
GQ67_01209	0.38057	0.235027	0.628881		Hypothetical protein PAS_chr2-2_0136
GQ67_05107	0.380374	0.235379	0.628232		hypothetical protein PAS_chr4_0985
GQ67_01440	0.380256	0.235591	0.627842		Vitamin H transporter 1
GQ67_03473	0.380138	0.235802	0.627452	YKL069W	Putative protein of unknown function
GQ67_04096	0.379666	0.236649	0.625895	CDC11	Component of the septin ring of the mother-bud neck that is required for cytokinesis
GQ67_01226	0.379469	0.237003	0.625247		Hypothetical protein PAS_chr2-2_0120
GQ67_02584	0.379469	0.237003	0.625247	STL1	Glycerol proton symporter of the plasma membrane, subject to glucose-induced inactivation
GQ67_04941	0.379469	0.237003	0.625247		Glycerol proton symporter of the plasma membrane, subject to glucose-induced inactivation
GQ67_03257	0.379194	0.237498	0.62434		Alpha1,2-mannosyltransferase
GQ67_00687	0.379115	0.23764	0.624081		Glutamine-fructose-6-phosphate amidotransferase
GQ67_01486	0.37884	0.238136	0.623175	YTA12	Mitochondrial respiratory chain complexes assembly protein RCA1
GQ67_01850	0.378525	0.238704	0.62214	STB5	Activator of multidrug resistance genes, forms a heterodimer with Pdr1p
GQ67_00733	0.378328	0.23906	0.621494		GTPase
GQ67_01828	0.378053	0.239558	0.62059		Ubiquitin-specific protease
GQ67_02619	0.377974	0.2397	0.620331	ZAP1	Zinc-regulated transcription factor, binds to zinc-responsive promoter elements
GQ67_00789	0.377935	0.239772	0.620202	NNF1	Hypothetical protein PAS_chr2-1_0724
GQ67_00939	0.377935	0.239772	0.620202		Hypothetical protein PAS_chr2-2_0388
GQ67_01349	0.377935	0.239772	0.620202	FET4	Low-affinity Fe(II) transporter of the plasma membrane
GQ67_03275	0.377856	0.239914	0.619944	HAT1	Catalytic subunit of the Hat1p-Hat2p histone acetyltransferase complex
GQ67_00474	0.377738	0.240128	0.619557	SEC66	Non-essential subunit of Sec63 complex (Sec63p, Sec62p, Sec66p and Sec72p)
GQ67_04985	0.377738	0.240128	0.619557	MSS2	Peripherally bound inner membrane protein of the mitochondrial matrix
GQ67_00403	0.377699	0.240199	0.619428	IME4	Probable mRNA N6-adenosine methyltransferase
GQ67_02120	0.377424	0.240699	0.618525	SRO7	Effector of Rab GTPase Sec4p, forms a complex with Sec4p and t-SNARE Sec9p
GQ67_02694	0.377227	0.241057	0.617881	TCB3	Lipid-binding protein, localized to the bud via specific mRNA transport
GQ67_02438	0.37703	0.241414	0.617237	CFT1	RNA-binding subunit of the mRNA cleavage and polyadenylation factor
GQ67_04710	0.376991	0.241486	0.617108		Hypothetical protein PAS_chr4_0367
GQ67_01625	0.376834	0.241772	0.616593	SMB1	Small nuclear ribonucleoprotein-associated protein
GQ67_01024	0.376794	0.241844	0.616464	BUR6	Subunit of a heterodimeric NC2 transcription regulator complex with Ncb2p
GQ67_00164	0.376244	0.242849	0.614664	MUS81	Helix-hairpin-helix protein, involved in DNA repair and replication fork stability
GQ67_03927	0.376244	0.242849	0.614664		Protein of unknown function that may interact with ribosomes, based on co-purification experiments
GQ67_02458	0.376205	0.242921	0.614535		Hypothetical protein PAS_chr1-3_0200
GQ67_03721	0.375929	0.243424	0.613636	RAM1	Beta subunit of the CAAX farnesyltransferase (FTase)
GQ67_01373	0.375497	0.244217	0.612225		0
GQ67_00936	0.375339	0.244505	0.611712	OCA2	Putative protein with similarity to predicted tyrosine phosphatases Oca1p and Siw14p
GQ67_03524	0.375339	0.244505	0.611712	GPI2	Hypothetical protein PAS_chr3_0454
GQ67_01786	0.375143	0.244866	0.611071	PIK1	Phosphatidylinositol 4-kinase
GQ67_03632	0.375025	0.245083	0.610687	YJR129C	Putative protein of unknown function
GQ67_01200	0.374867	0.245372	0.610174	MET13	Isozyme of methylenetetrahydrofolate reductase
GQ67_00275	0.37471	0.245662	0.609662		Essential protein, constituent of 66S pre-ribosomal particles
GQ67_02283	0.374671	0.245734	0.609534	HMT1	Nuclear SAM-dependent mono-and asymmetric arginine dimethylating methyltransferase
GQ67_00451	0.374592	0.245879	0.609278	SDO1	Essential protein involved in 60S ribosome maturation
GQ67_02102	0.374356	0.246314	0.608511	ARP7	Actin-related protein
GQ67_00066	0.374199	0.246604	0.608	MMS4	Hypothetical protein PAS_chr2-1_0041
GQ67_02026	0.373923	0.247113	0.607105	RTT103	Protein that interacts with exonuclease Rat1p and Rai1p
GQ67_03112	0.373845	0.247258	0.60685	YDR381C-A	Hypothetical protein PAS_chr3_0098
GQ67_01831	0.373805	0.247331	0.606722	GCN4	Transcriptional activator
GQ67_03930	0.373451	0.247986	0.605574	MYO1	Type II myosin heavy chain, required for wild-type cytokinesis and cell separation
GQ67_01885	0.372979	0.248861	0.604044		Hypothetical protein PAS_chr1-4_0289
GQ67_04833	0.372979	0.248861	0.604044	YLR290C	hypothetical protein PAS_chr4_0965
GQ67_01215	0.372901	0.249007	0.603789	CTA1	Catalase A, breaks down hydrogen peroxide in the peroxisomal matrix formed by acyl-CoA oxidase (Pox1
GQ67_03101	0.372665	0.249445	0.603025	ADE2	Phosphoribosylaminoimidazole carboxylase, catalyzes a step in the \'de novo\' purine nucleotide biosyn
GQ67_03197	0.372665	0.249445	0.603025		Hypothetical protein PAS_chr3_0175
GQ67_04872	0.372625	0.249518	0.602898	PHB1	Subunit of the prohibitin complex (Phb1p-Phb2p)
GQ67_01199	0.481023	0.249541	0.602858		Hypothetical protein PAS_c121_0015
GQ67_01612	0.37235	0.25003	0.602007	NIF3	Protein of unknown function, similar to Listeria monocytogenes major sigma factor
GQ67_00937	0.372271	0.250177	0.601753	POR1	Mitochondrial porin (voltage-dependent anion channel), outer membrane protein
GQ67_03298	0.372232	0.25025	0.601626	YMR265C	Hypothetical protein PAS_chr3_0247
GQ67_05257	0.371957	0.250763	0.600736	ECM25	Hypothetical protein PAS_chr4_0862
GQ67_04483	0.371878	0.25091	0.600482	SFP1	Transcription factor that controls expression of many ribosome biogenesis genes
GQ67_01129	0.371563	0.251497	0.599466		hypothetical protein PAS_chr2-2_0474
GQ67_04023	0.371445	0.251718	0.599086	VMA16	hypothetical protein PAS_chr3_1236
GQ67_04603	0.371406	0.251792	0.598959	FRS2	Alpha subunit of cytoplasmic phenylalanyl-tRNA synthetase
GQ67_04375	0.371249	0.252086	0.598452	ASF1	Nucleosome assembly factor, involved in chromatin assembly and disassembly
GQ67_04577	0.370973	0.252601	0.597564		Hypothetical protein PAS_chr4_0252
GQ67_03896	0.370895	0.252749	0.597311		hypothetical protein PAS_chr3_1222
GQ67_00520	0.370816	0.252896	0.597057		3-deoxy-D-arabino-heptulosonate-7-phosphate (DAHP) synthase
GQ67_00364	0.370659	0.253191	0.596551		Hypothetical protein PAS_chr2-1_0325
GQ67_03283	0.37058	0.253339	0.596298	HAA1	Transcriptional activator
GQ67_03174	0.370501	0.253487	0.596045	YOL086W-A	Ubiquitin-protein ligase of the ER/nuclear envelope
GQ67_05309	0.370501	0.253487	0.596045		Hypothetical protein PAS_FragD_0021
GQ67_00524	0.370423	0.253635	0.595792	DUT1	dUTPase, catalyzes hydrolysis of dUTP to dUMP and PPi
GQ67_03602	0.370344	0.253782	0.595539	MSO1	Hypothetical protein PAS_chr3_0529
GQ67_04675	0.370305	0.253856	0.595412	YDR541C	Putative dihydrokaempferol 4-reductase
GQ67_02013	0.370187	0.254078	0.595033	ARP4	actin
GQ67_02405	0.370069	0.2543	0.594653	URB2	Nucleolar protein required for normal metabolism of the rRNA primary transcript
GQ67_02234	0.369912	0.254596	0.594148	LOC1	Nuclear protein involved in asymmetric localization of ASH1 mRNA
GQ67_00129	0.369833	0.254744	0.593895		One of three repressible acid phosphatases, a glycoprotein that is transported to the cell surface
GQ67_02884	0.369833	0.254744	0.593895	RPN5	Essential, non-ATPase regulatory subunit of the 26S proteasome lid
GQ67_03289	0.369794	0.254819	0.593769	ARC18	Subunit of the ARP2/3 complex
GQ67_02947	0.369676	0.255041	0.59339	MRT4	mRNA turnover protein MRT4
GQ67_04252	0.369518	0.255338	0.592885	SDH2	Iron-sulfur protein subunit of succinate dehydrogenase (Sdh1p, Sdh2p, Sdh3p, Sdh4p)
GQ67_04691	0.369518	0.255338	0.592885		Hypothetical protein PAS_chr4_0351
GQ67_05313	0.3694	0.25556	0.592507		hypothetical protein PAS_FragD_0031
GQ67_04840	0.369164	0.256006	0.59175	PAN5	hypothetical protein PAS_chr4_0968
GQ67_00953	0.369007	0.256303	0.591245	NCS2	Protein with a role in urmylation and in invasive and pseudohyphal growth
GQ67_04952	0.368968	0.256378	0.591119	IDH1	Subunit of mitochondrial NAD(+)-dependent isocitrate dehydrogenase
GQ67_00990	0.368732	0.256824	0.590364		Transaldolase, enzyme in the non-oxidative pentose phosphate pathway
GQ67_02317	0.368574	0.257123	0.58986		Subunit a of vacuolar-ATPase V0 domain, one of two isoforms (Vph1p and Stv1p)
GQ67_04564	0.368535	0.257197	0.589734	SAP1	Putative ATPase of the AAA family
GQ67_02308	0.368496	0.257272	0.589608	CGR1	Hypothetical protein PAS_chr1-3_0056
GQ67_03430	0.368456	0.257346	0.589482		Hypothetical protein PAS_chr3_0366
GQ67_00457	0.368024	0.258167	0.588099	MFM1	hypothetical protein PAS_chr2-1_0834
GQ67_02595	0.367984	0.258242	0.587973		vacuolar sorting protein
GQ67_04584	0.367906	0.258392	0.587722		Delta(9) fatty acid desaturase
GQ67_01855	0.367788	0.258616	0.587345	RET3	Zeta subunit of the coatomer complex (COPI), which coats Golgi-derived transport vesicles
GQ67_03231	0.367709	0.258766	0.587094		Hypothetical protein PAS_chr3_0192
GQ67_03155	0.36767	0.25884	0.586968		Hypothetical protein PAS_chr3_0139
GQ67_05242	0.367591	0.25899	0.586717	CUE2	Hypothetical protein PAS_chr4_0850
GQ67_00347	0.367512	0.25914	0.586466		NAD(+)-dependent glutamate dehydrogenase, degrades glutamate to ammonia and alpha-ketoglutarate
GQ67_01384	0.367355	0.25944	0.585964	TOS1	GPI-anchored cell wall protein of unknown function
GQ67_00472	0.367119	0.25989	0.585211	UMP1	Short-lived chaperone required for correct maturation of the 20S proteasome
GQ67_00506	0.367119	0.25989	0.585211	MTM1	Mitochondrial protein of the mitochondrial carrier family
GQ67_04747	0.367001	0.260115	0.584835	DAP1	Heme-binding protein involved in regulation of cytochrome P450 protein Erg11p
GQ67_00251	0.366765	0.260565	0.584083	NPT1	Nicotinate phosphoribosyltransferase, acts in the salvage pathway of NAD+ biosynthesis
GQ67_03919	0.366608	0.260866	0.583582		Protein localized to COPII-coated vesicles, forms a complex with Erv46p
GQ67_01251	0.36645	0.261167	0.583081	CHS2	Chitin synthase II
GQ67_01010	0.366372	0.261318	0.582831	TYR1	Prephenate dehydrogenase involved in tyrosine biosynthesis
GQ67_03031	0.366372	0.261318	0.582831		Flavin-containing monooxygenase, localized to the cytoplasmic face of the ER membrane
GQ67_01916	0.366057	0.261921	0.58183	CKA2	Alpha\' catalytic subunit of casein kinase 2
GQ67_04634	0.366018	0.261996	0.581705	CDC40	hypothetical protein PAS_chr4_0942
GQ67_02639	0.365821	0.262373	0.58108	FBA1	Fructose 1,6-bisphosphate aldolase, required for glycolysis and gluconeogenesis
GQ67_02895	0.365821	0.262373	0.58108	VMA1	Vacuolar ATPase V1 domain subunit A containing the catalytic nucleotide binding sites
GQ67_03091	0.365782	0.262449	0.580956		Protein of unknown function
GQ67_05232	0.365782	0.262449	0.580956	GAL10	C-3 sterol dehydrogenase
GQ67_02593	0.365546	0.262902	0.580206	TRM82	hypothetical protein PAS_chr1-1_0467
GQ67_03735	0.365467	0.263053	0.579956	THI72	Transporter of thiamine or related compound
GQ67_02865	0.365428	0.263129	0.579832	RNR1	One of two large regulatory subunits of ribonucleotide-diphosphate reductase
GQ67_04063	0.365428	0.263129	0.579832		Hypothetical protein PAS_chr3_0934
GQ67_01845	0.365152	0.263658	0.578958		Hypothetical protein PAS_chr1-4_0327
GQ67_05354	0.365074	0.26381	0.578709		Hypothetical protein PAS_chr4_0881
GQ67_03434	0.364916	0.264113	0.57821	MNN2	Alpha-1,2-mannosyltransferase, responsible for addition of the first alpha-1,2-linked mannose
GQ67_05083	0.364838	0.264265	0.577961	SRM1	Nucleotide exchange factor for Gsp1p, localizes to the nucleus
GQ67_00948	0.36472	0.264492	0.577587		Topoisomerase II-associated deadenylation-dependent mRNA-decapping factor
GQ67_01635	0.36468	0.264568	0.577463	POP1	Subunit of both RNase MRP, which cleaves pre-rRNA, and nuclear RNase P
GQ67_03865	0.364641	0.264644	0.577338	CSE1	Nuclear envelope protein that mediates the nuclear export of importin alpha (Srp1p)
GQ67_02318	0.364444	0.265024	0.576715	RGP1	Subunit of a Golgi membrane exchange factor (Ric1p-Rgp1p) that catalyzes nucleotide exchange on Ypt6
GQ67_04628	0.364444	0.265024	0.576715	GGA2	Golgi-localized protein with homology to gamma-adaptin
GQ67_02184	0.364405	0.2651	0.576591	DHH1	Cytoplasmic DExD/H-box helicase
GQ67_00547	0.36409	0.265708	0.575596	IST2	Plasma membrane protein that may be involved in osmotolerance
GQ67_02795	0.364051	0.265784	0.575471	YMR155W	Putative protein of unknown function
GQ67_04126	0.364051	0.265784	0.575471		Thymidylate synthase, required for de novo biosynthesis of pyrimidine deoxyribonucleotides
GQ67_01857	0.364012	0.26586	0.575347	HST2	Member of silencing information regulator 2 (Sir2) family of NAD(+)-dependent protein deacetylases
GQ67_00676	0.363894	0.266088	0.574974	LOS1	Nuclear pore protein involved in nuclear export of pre-tRNA
GQ67_03559	0.406765	0.266214	0.574769		Hypothetical protein PAS_chr3_0486
GQ67_00679	0.363815	0.266241	0.574725		Hypothetical protein PAS_chr2-1_0620
GQ67_02497	0.469656	0.266254	0.574703		RNA polymerase II second largest subunit B150, part of central core
GQ67_04133	0.363776	0.266317	0.574601	CTS1	Protein with DNA-dependent ATPase and ssDNA annealing activities involved in maintenance of genome
GQ67_00407	0.363618	0.266622	0.574104	LEU1	Isopropylmalate isomerase, catalyzes the second step in the leucine biosynthesis pathway
GQ67_02754	0.363029	0.267767	0.572243		Hypothetical protein PAS_chr1-1_0175
GQ67_01000	0.362478	0.268839	0.570508	YGR026W	Putative protein of unknown function
GQ67_00714	0.362439	0.268915	0.570384		Putative metalloprotease
GQ67_02534	0.362439	0.268915	0.570384	YRB30	hypothetical protein PAS_chr1-3_0310
GQ67_00423	0.362399	0.268992	0.570261		Hypothetical protein PAS_chr2-1_0381
GQ67_04787	0.362281	0.269222	0.569889	CDC39	Component of the CCR4-NOT complex, which has multiple roles in regulating mRNA levels
GQ67_04597	0.362085	0.269606	0.569271	MSP1	Mitochondrial protein involved in sorting of proteins in the mitochondria
GQ67_01522	0.361967	0.269836	0.5689	SAC1	Phosphatidylinositol (PI) phosphatase
GQ67_00986	0.361809	0.270144	0.568405		Hypothetical protein PAS_chr2-2_0342
GQ67_00785	0.361731	0.270297	0.568158	ARP9	Component of both the SWI/SNF and RSC chromatin remodeling complexes
GQ67_04199	0.361731	0.270297	0.568158	TMA17	Protein of unknown function that associates with ribosomes
GQ67_03291	0.361691	0.270374	0.568035		hypothetical protein PAS_chr3_1170
GQ67_03869	0.361691	0.270374	0.568035	ADE5,7	Bifunctional enzyme of the \'de novo\' purine nucleotide biosynthetic pathway
GQ67_05214	0.571839	0.270389	0.568012	AOX1	Alcohol oxidase
GQ67_00069	0.361652	0.270451	0.567911		Hypothetical protein PAS_chr2-1_0044
GQ67_04894	0.361534	0.270682	0.567541	MTR2	mRNA transport regulator, essential nuclear protein
GQ67_01064	0.361298	0.271144	0.5668	NUP192	Essential structural subunit of the nuclear pore complex (NPC)
GQ67_01320	0.361259	0.271221	0.566677	LAA1	AP-1 accessory protein
GQ67_04794	0.361101	0.271529	0.566183	MED7	Subunit of the RNA polymerase II mediator complex
GQ67_00726	0.361023	0.271684	0.565937	STO1	Large subunit of the nuclear mRNA cap-binding protein complex
GQ67_03501	0.360983	0.271761	0.565813	NUP49	Subunit of the Nsp1p-Nup57p-Nup49p-Nic96p subcomplex of the nuclear pore complex (NPC)
GQ67_02227	0.360826	0.272069	0.56532	CHO1	Phosphatidylserine synthase, functions in phospholipid biosynthesis
GQ67_05351	0.36059	0.272533	0.564581		hypothetical protein PAS_chr4_0935
GQ67_00099	0.360551	0.27261	0.564458		Hypothetical protein PAS_chr2-1_0076
GQ67_00874	0.360511	0.272688	0.564335	HIR3	Subunit of the HIR complex, a nucleosome assembly complex
GQ67_01764	0.360433	0.272842	0.564088		hypothetical protein PAS_chr1-4_0677
GQ67_05001	0.360354	0.272997	0.563842	GAT1	Transcriptional activator of genes involved in nitrogen catabolite repression
GQ67_00330	0.360275	0.273152	0.563596		Putative protein of unknown function
GQ67_02511	0.360236	0.273229	0.563473	IMP1	Catalytic subunit of the mitochondrial inner membrane peptidase complex
GQ67_02658	0.360197	0.273307	0.56335		Hypothetical protein PAS_chr1-1_0089
GQ67_00873	0.360157	0.273384	0.563227	YJR141W	Putative protein of unknown function
GQ67_03605	0.360079	0.273539	0.562981	MDM1	Intermediate filament protein
GQ67_03659	0.360039	0.273616	0.562858	SLX9	Vacuolar membrane protein of unknown function involved in vacuolar protein sorting
GQ67_05358	0.359921	0.273849	0.562489		Homeodomain-containing transcriptional repressor
GQ67_05105	0.359685	0.274314	0.561752		Cytoplasmic thioredoxin isoenzyme of the thioredoxin system
GQ67_05156	0.359646	0.274392	0.561629	VMA13	hypothetical protein PAS_chr4_0990
GQ67_03519	0.35941	0.274858	0.560892	PRE6	Alpha 4 subunit of the 20S proteasome
GQ67_04961	0.359371	0.274935	0.560769	RGS2	Hypothetical protein PAS_chr4_0588
GQ67_02615	0.359056	0.275557	0.559788		Translation initiation factor eIF4G, subunit of the mRNA cap-binding protein complex (eIF4F)
GQ67_01216	0.359017	0.275635	0.559665	LCP5	Essential protein involved in maturation of 18S rRNA
GQ67_03405	0.358741	0.27618	0.558807	RSC58	hypothetical protein PAS_chr3_1179
GQ67_00842	0.358623	0.276414	0.55844	PGM3	Phosphoglucomutase, catalyzes interconversion of glucose-1-phosphate and glucose-6-phospate
GQ67_00376	0.358545	0.27657	0.558195		Hypothetical protein PAS_chr2-1_0336
GQ67_00265	0.358466	0.276726	0.55795	YDR336W	Putative protein of unknown function
GQ67_04127	0.358348	0.27696	0.557582	CYT1	Cytochrome c1, component of the mitochondrial respiratory chain
GQ67_03608	0.358269	0.277116	0.557338	URA5	hypothetical protein PAS_chr3_1197
GQ67_01006	0.358151	0.277351	0.556971		Hypothetical protein PAS_chr2-2_0321
GQ67_01982	0.358033	0.277585	0.556604	PAN6	Pantothenate synthase, also known as pantoate-beta-alanine ligase
GQ67_02287	0.358033	0.277585	0.556604		Defining member of the SET3 histone deacetylase complex
GQ67_01375	0.357955	0.277742	0.556359		Alkaline dihydroceramidase, involved in sphingolipid metabolism
GQ67_02875	0.357719	0.278211	0.555626	SSF2	Protein required for ribosomal large subunit maturation, functionally redundant with Ssf1p
GQ67_02677	0.357679	0.278289	0.555504	SIN4	Subunit of the RNA polymerase II mediator complex
GQ67_04020	0.35764	0.278368	0.555381	DAP2	Dipeptidyl aminopeptidase, synthesized as a glycosylated precursor
GQ67_01768	0.357443	0.278759	0.554771	TIM22	hypothetical protein PAS_chr1-4_0676
GQ67_04517	0.357404	0.278838	0.554649	DBP2	Essential ATP-dependent RNA helicase of the DEAD-box protein family
GQ67_04187	0.357365	0.278916	0.554527		60S ribosomal protein L32
GQ67_03180	0.357247	0.279151	0.554161	AVO1	Component of a membrane-bound complex containing the Tor2p kinase and other proteins
GQ67_00068	0.35705	0.279543	0.553551	TFB4	Subunit of TFIIH complex, involved in transcription initiation, similar to 34 kDa subunit of human T
GQ67_04310	0.356893	0.279858	0.553063	FLO_DIG	Hypothetical protein PAS_chr3_0015
GQ67_03049	0.356853	0.279936	0.552941	ODC1	Mitochondrial inner membrane transporter, exports 2-oxoadipate and 2-oxoglutarate from the mitochond
GQ67_02188	0.356618	0.280408	0.55221	CSM1	Hypothetical protein PAS_chr1-4_0004
GQ67_02347	0.3565	0.280644	0.551845	YOR022C	Protein with similarity to bovine phospholipase A1
GQ67_03301	0.3565	0.280644	0.551845	SAP30	Subunit of a histone deacetylase complex
GQ67_03684	0.3565	0.280644	0.551845	PPT1	Protein serine/threonine phosphatase with similarity to human phosphatase PP5
GQ67_00430	0.35646	0.280722	0.551723	TAD2	Subunit of tRNA-specific adenosine-34 deaminase
GQ67_03418	0.356421	0.280801	0.551601		Hypothetical protein PAS_chr3_0356
GQ67_01695	0.356224	0.281195	0.550993		Nucleolar protein required for maturation of 18S rRNA
GQ67_04585	0.356224	0.281195	0.550993	SAM35	hypothetical protein PAS_chr4_0936
GQ67_03303	0.356185	0.281274	0.550871	TGL1	Steryl ester hydrolase
GQ67_05168	0.356185	0.281274	0.550871	TSC13	Enoyl reductase that catalyzes the last step in each cycle of very long chain fatty acid elongation
GQ67_00467	0.356106	0.281431	0.550628	IRC22	Putative protein of unknown function
GQ67_05246	0.356067	0.28151	0.550506		Hypothetical protein PAS_chr4_0854
GQ67_02063	0.355988	0.281668	0.550263	YMR027W	Putative protein of unknown function
GQ67_01829	0.35591	0.281826	0.55002	AGE2	ADP-ribosylation factor (ARF) GTPase activating protein (GAP) effector
GQ67_03853	0.355674	0.282299	0.54929	TPC1	Mitochondrial membrane transporter
GQ67_01335	0.355634	0.282378	0.549169	PYC2	Pyruvate carboxylase isoform, cytoplasmic enzyme that converts pyruvate to oxaloacetate
GQ67_03390	0.355634	0.282378	0.549169	BUD4	Protein involved in bud-site selection and required for axial budding pattern
GQ67_04053	0.355634	0.282378	0.549169	POP5	Subunit of both RNase MRP, which cleaves pre-rRNA, and nuclear RNase P, which cleaves tRNA precursor
GQ67_03655	0.355516	0.282615	0.548805	RRP4	3\'-5\' exoribonuclease involved in rRNA processing
GQ67_02636	0.355162	0.283327	0.547712		hypothetical protein PAS_chr1-1_0469
GQ67_05057	0.355162	0.283327	0.547712		GTP-binding protein
GQ67_01905	0.354966	0.283723	0.547106	MGE1	GrpE protein homolog, mitochondrial
GQ67_04739	0.354966	0.283723	0.547106	INP1	Hypothetical protein PAS_chr4_0390
GQ67_03544	0.354848	0.28396	0.546742	HOM2	Aspartic beta semi-aldehyde dehydrogenase
GQ67_02220	0.354769	0.284119	0.5465	MRPL13	Hypothetical protein PAS_chr1-1_0426
GQ67_01633	0.354612	0.284436	0.546015	JJJ1	Co-chaperone that stimulates the ATPase activity of Ssa1p
GQ67_04293	0.354494	0.284674	0.545652		Hypothetical protein PAS_c131_0010
GQ67_04994	0.354336	0.284992	0.545168	YPL034W	Hypothetical protein PAS_chr4_0620
GQ67_02666	0.354258	0.285151	0.544926	YBR238C	hypothetical protein PAS_chr1-1_0473
GQ67_05161	0.354258	0.285151	0.544926		hypothetical protein PAS_chr4_0991
GQ67_02759	0.354218	0.28523	0.544805	SAR1	GTPase; GTP-binding protein of the ARF family, component of COPII coat of vesicles
GQ67_04340	0.3541	0.285468	0.544442	MEF2	Mitochondrial elongation factor involved in translational elongation
GQ67_01965	0.354061	0.285548	0.544321	PUS1	tRNA:pseudouridine synthase, introduces pseudouridines at positions 26-28, 34-36, 65, and 67 of tRNA
GQ67_04420	0.354061	0.285548	0.544321	GLY1	Threonine aldolase
GQ67_00332	0.353943	0.285787	0.543958		Hypothetical protein PAS_chr2-1_0298
GQ67_00106	0.353904	0.285866	0.543837		Hypothetical protein PAS_chr2-1_0083
GQ67_00109	0.353825	0.286025	0.543596	RPL24B	60S ribosomal protein L24
GQ67_01908	0.353707	0.286264	0.543233	RFC1	Replication factor C subunit
GQ67_01960	0.353668	0.286344	0.543112	ARO4	3-deoxy-D-arabino-heptulosonate-7-phosphate (DAHP) synthase
GQ67_02960	0.353589	0.286503	0.542871		hypothetical protein PAS_chr1-1_0501
GQ67_04122	0.353471	0.286742	0.542508	RSE1	Protein involved in pre-mRNA splicing
GQ67_05125	0.353353	0.286981	0.542146	NOP9	Essential component of pre-40S ribosomes
GQ67_05131	0.353353	0.286981	0.542146	BUD21	Hypothetical protein PAS_chr4_0750
GQ67_04719	0.353274	0.287141	0.541905		Hypothetical protein PAS_chr4_0375
GQ67_04688	0.353156	0.28738	0.541543	YGR117C	hypothetical protein PAS_chr4_0948
GQ67_01525	0.35292	0.287859	0.540819	SMD3	Core Sm protein Sm D3
GQ67_02600	0.352527	0.288659	0.539615	BAS1	Myb-related transcription factor
GQ67_03242	0.352527	0.288659	0.539615	VPS9	Guanine nucleotide exchange factor
GQ67_03566	0.352488	0.288739	0.539494		Hypothetical protein PAS_chr3_0494
GQ67_02273	0.352409	0.288899	0.539254		Succinate semialdehyde dehydrogenase
GQ67_04157	0.352291	0.28914	0.538892		Putative protein of unknown function, may be involved in detoxification
GQ67_04862	0.352291	0.28914	0.538892	PEX4	Peroxisomal ubiquitin conjugating enzyme
GQ67_00266	0.352134	0.28946	0.538411	MDH1	Mitochondrial malate dehydrogenase, catalyzes interconversion of malate and oxaloacetate
GQ67_02752	0.352055	0.28962	0.538171		Hypothetical protein PAS_chr1-1_0173
GQ67_01578	0.351858	0.290022	0.53757	PRE4	Beta 7 subunit of the 20S proteasome
GQ67_00964	0.351819	0.290102	0.53745	NDT80	Meiosis-specific transcription factor
GQ67_04430	0.351544	0.290664	0.536609	CCT2	Subunit beta of the cytosolic chaperonin Cct ring complex, related to Tcp1p
GQ67_05177	0.351504	0.290744	0.536489		Hypothetical protein PAS_chr4_0789
GQ67_04413	0.351465	0.290825	0.536369	MNN9	Subunit of Golgi mannosyltransferase complex also containing Anp1p, Mnn10p, Mnn11p, and Hoc1p
GQ67_00788	0.351347	0.291066	0.536008	MSN4	Transcriptional activator related to Msn2p
GQ67_03191	0.35119	0.291388	0.535529	VPS72	hypothetical protein PAS_chr3_1158
GQ67_00585	0.350836	0.292113	0.53445	HEM4	Uroporphyrinogen III synthase
GQ67_01709	0.350364	0.293081	0.533013	ALG13	Catalytic component of UDP-GlcNAc transferase
GQ67_04474	0.350324	0.293162	0.532893		hypothetical protein PAS_chr4_0921
GQ67_04892	0.350128	0.293566	0.532295	ECM7	Non-essential putative integral membrane protein
GQ67_04372	0.35001	0.293808	0.531936	SCL1	Alpha 1 subunit of the 20S core complex of the 26S proteasome
GQ67_04936	0.349853	0.294132	0.531458		Subunit of both RNase MRP and nuclear RNase P
GQ67_02194	0.349499	0.294861	0.530383		Poly(A+) RNA-binding protein, involved in the export of mRNAs from the nucleus to the cytoplasm
GQ67_02111	0.349459	0.294942	0.530264		Hypothetical protein PAS_chr1-4_0076
GQ67_03656	0.349459	0.294942	0.530264	RDS3	Zinc cluster protein involved in pre-mRNA splicing and cycloheximide resistance
GQ67_04257	0.349459	0.294942	0.530264	DBP6	Essential protein involved in ribosome biogenesis
GQ67_03316	0.349341	0.295185	0.529906		Ferrochelatase
GQ67_04727	0.349302	0.295266	0.529786	TSC11	hypothetical protein PAS_chr4_0955
GQ67_00165	0.349027	0.295834	0.528951	PNS1	Protein of unknown function
GQ67_03667	0.349027	0.295834	0.528951	ASP1	Cytosolic L-asparaginase
GQ67_01196	0.348987	0.295916	0.528832	CBF5	Pseudouridine synthase catalytic subunit of box H/ACA small nucleolar ribonucleoprotein particles
GQ67_04079	0.348987	0.295916	0.528832	TPI1	Triose phosphate isomerase, abundant glycolytic enzyme
GQ67_01089	0.348791	0.296322	0.528236	TRR1	hypothetical protein PAS_chr2-2_0480
GQ67_04775	0.347847	0.298276	0.525381	POP6	hypothetical protein PAS_chr4_0958
GQ67_04198	0.347768	0.29844	0.525144	RRP42	Protein involved in rRNA processing
GQ67_01658	0.347532	0.29893	0.524431	DEP1	Transcriptional modulator
GQ67_04625	0.347257	0.299502	0.5236	TRP4	Anthranilate phosphoribosyl transferase of the tryptophan biosynthetic pathway
GQ67_02563	0.347217	0.299584	0.523482	BER1	SRR1 domain-containing protein
GQ67_02028	0.34706	0.299911	0.523008		Hypothetical protein PAS_chr1-4_0157
GQ67_03474	0.347021	0.299993	0.522889		Hypothetical protein PAS_chr3_0405
GQ67_02853	0.346785	0.300484	0.522178	MIH1	Protein tyrosine phosphatase involved in cell cycle control
GQ67_02920	0.346549	0.300976	0.521468	LCD1	Hypothetical protein PAS_chr1-1_0336
GQ67_03803	0.346509	0.301058	0.521349	MTR4	Putative RNA helicase
GQ67_01002	0.346313	0.301469	0.520758	NUP2	Nucleoporin involved in nucleocytoplasmic transport
GQ67_02716	0.346313	0.301469	0.520758	SAM37	Component of the mitochondrial outer membrane sorting and assembly machinery (SAM) complex
GQ67_01295	0.345919	0.30229	0.519576		Hypothetical protein PAS_chr2-2_0056
GQ67_03143	0.345683	0.302784	0.518867		Hypothetical protein PAS_chr2-1_0452
GQ67_05359	0.345526	0.303114	0.518395		Hypothetical protein PAS_chr3_0412
GQ67_01158	0.345408	0.303361	0.518041	RMI1	Hypothetical protein PAS_chr2-2_0181
GQ67_04120	0.345369	0.303443	0.517923	VPS5	Nexin-1 homolog required for localizing membrane proteins
GQ67_02766	0.345251	0.30369	0.517569		hypothetical protein PAS_chr1-1_0481
GQ67_04771	0.345133	0.303938	0.517215	RIX7	Putative ATPase of the AAA family
GQ67_00336	0.345015	0.304185	0.516862	CCH1	Voltage-gated high-affinity calcium channel
GQ67_02081	0.3447	0.304846	0.515919	DIA4	Probable mitochondrial seryl-tRNA synthetase
GQ67_00418	0.344582	0.305094	0.515566	MTG2	hypothetical protein PAS_chr2-1_0832
GQ67_00854	0.344543	0.305177	0.515448	UTP6	Nucleolar protein, component of the small subunit (SSU) processome
GQ67_04541	0.344543	0.305177	0.515448	NST1	Hypothetical protein PAS_chr4_0221
GQ67_01937	0.344228	0.305839	0.514507	AIM38	Putative protein of unknown function
GQ67_00683	0.34411	0.306087	0.514155	YPL088W	6-phosphofructo-2-kinase
GQ67_05233	0.343756	0.306833	0.513097	GRX2	Cytoplasmic glutaredoxin, thioltransferase, glutathione-dependent disulfide oxidoreductase
GQ67_02484	0.343677	0.306999	0.512863		Catalytic subunit of 1,3-beta-D-glucan synthase
GQ67_04256	0.343166	0.308079	0.511338		Hypothetical protein PAS_chr3_1116
GQ67_05144	0.343166	0.308079	0.511338	ECM29	Major component of the proteasome
GQ67_00170	0.343009	0.308412	0.510869	TAF9	Subunit (17 kDa) of TFIID and SAGA complexes, involved in RNA polymerase II transcription initiation
GQ67_00239	0.34297	0.308495	0.510752	VPS30	Subunit of phosphatidylinositol (PtdIns) 3-kinase complexes I and II
GQ67_04960	0.34293	0.308578	0.510635	SHM1	Mitochondrial serine hydroxymethyltransferase
GQ67_02277	0.342891	0.308661	0.510518	PHM7	Protein of unknown function, expression is regulated by phosphate levels
GQ67_01770	0.342812	0.308828	0.510283		Transcriptional activator of genes regulated by nitrogen catabolite repression (NCR)
GQ67_04732	0.342694	0.309078	0.509932		Hypothetical protein PAS_chr4_0384
GQ67_03456	0.342655	0.309161	0.509815	RAV2	Subunit of RAVE (Rav1p, Rav2p, Skp1p)
GQ67_00840	0.342498	0.309494	0.509347	URK1	Uridine/cytidine kinase, component of the pyrimidine ribonucleotide salvage pathway
GQ67_03104	0.382852	0.309617	0.509175		Histone acetyltransferase (HAT) catalytic subunit of the SAS complex (Sas2p-Sas4p-Sas5p)
GQ67_04240	0.341986	0.310579	0.507827	TRM8	Subunit of a tRNA methyltransferase complex composed of Trm8p and Trm82p
GQ67_00625	0.341947	0.310663	0.507711	SOM1	Hypothetical protein PAS_chr2-1_0569
GQ67_00289	0.341868	0.31083	0.507477	ISA2	Protein required for maturation of mitochondrial and cytosolic Fe/S proteins, localizes to the mitoc
GQ67_00184	0.341672	0.311248	0.506893	SHP1	UBX (ubiquitin regulatory X) domain-containing protein that regulates Glc7p phosphatase activity and
GQ67_02838	0.341514	0.311583	0.506427	INN1	Essential protein that associates with the contractile actomyosin ring
GQ67_02858	0.340885	0.312923	0.504562		hypothetical protein PAS_chr1-1_0489
GQ67_03469	0.340767	0.313175	0.504213	TEX1	Hypothetical protein PAS_chr3_0400
GQ67_03802	0.340649	0.313427	0.503864	UBC5	Ubiquitin-conjugating enzyme that mediates selective degradation of short-lived and abnormal protein
GQ67_04213	0.34057	0.313595	0.503631	PRP8	Component of the U4/U6-U5 snRNP complex, involved in the second catalytic step of splicing
GQ67_01353	0.340374	0.314015	0.50305		DNA polymerase gamma
GQ67_01118	0.340216	0.314351	0.502585		Hypothetical protein PAS_chr2-2_0217
GQ67_04943	0.339784	0.315277	0.501307		Hypothetical protein PAS_chr4_0572
GQ67_04599	0.339508	0.315867	0.500495	CYB2	Cytochrome b2 (L-lactate cytochrome-c oxidoreductase)
GQ67_01590	0.339469	0.315952	0.500379	MRPL16	mitochondrial 54S ribosomal protein YmL47
GQ67_05213	0.339154	0.316627	0.499452	YDR514C	Putative protein of unknown function
GQ67_02437	0.338958	0.317049	0.498873	CEF1	Essential splicing factor
GQ67_00131	0.33884	0.317303	0.498526	ARX1	Shuttling pre-60S factor
GQ67_05236	0.437404	0.317335	0.498483		Putative protein-methionine-R-oxide reductase
GQ67_02441	0.338328	0.318403	0.497022	FSF1	Putative protein, predicted to be an alpha-isopropylmalate carrier
GQ67_05329	0.33825	0.318573	0.496791		Putative transporter, member of the SLC10 carrier family
GQ67_04261	0.33821	0.318658	0.496676	GCD10	Subunit of tRNA (1-methyladenosine) methyltransferase with Gcd14p
GQ67_04032	0.338092	0.318912	0.496329	MTO1	Mitochondrial protein, forms a heterodimer complex with Mss1p
GQ67_00909	0.338014	0.319082	0.496098	MRPL10	mitochondrial 54S ribosomal protein YmL10/YmL18
GQ67_00209	0.337935	0.319251	0.495867	DOP1	Protein of unknown function, essential for viability
GQ67_04812	0.337935	0.319251	0.495867		Protein with a role in transcription
GQ67_02248	0.337817	0.319506	0.495521		Hypothetical protein PAS_chr1-1_0399
GQ67_03704	0.337424	0.320355	0.494368		tRNA ligase, required for tRNA splicing
GQ67_00845	0.377227	0.320388	0.494324	TRS85	Subunit of TRAPP (transport protein particle)
GQ67_00111	0.337384	0.32044	0.494253		Hypothetical protein PAS_chr2-1_0088
GQ67_01639	0.337384	0.32044	0.494253		DNA repair protein RAD50
GQ67_01514	0.337306	0.32061	0.494022		Hypothetical protein PAS_chr1-4_0624
GQ67_01452	0.435438	0.320619	0.49401		Tetrameric phosphoglycerate mutase
GQ67_01156	0.337266	0.320696	0.493907	RAD1	Single-stranded DNA endonuclease (with Rad10p)
GQ67_04067	0.337227	0.320781	0.493792		delta 4-(E)-sphingolipid desaturase
GQ67_05077	0.337148	0.320951	0.493562		hypothetical protein PAS_chr4_0984
GQ67_03998	0.337109	0.321036	0.493446	SDC1	Component of a complex containing the Tor2p kinase and other proteins, which may have a role in regu
GQ67_02775	0.336952	0.321376	0.492986	SYF1	Component of the spliceosome complex involved in pre-mRNA splicing
GQ67_03468	0.336873	0.321547	0.492756		hypothetical protein PAS_chr3_1188
GQ67_01798	0.336794	0.321717	0.492526	YLR050C	hypothetical protein PAS_chr1-4_0370
GQ67_03420	0.336676	0.321973	0.492181		Hypothetical protein PAS_chr3_0358
GQ67_01019	0.336283	0.322826	0.491031	RAD28	Protein involved in DNA repair, related to the human CSA protein
GQ67_02279	0.336283	0.322826	0.491031	TRP1	Phosphoribosylanthranilate isomerase that catalyzes the third step in tryptophan biosynthesis
GQ67_04769	0.336165	0.323082	0.490687		Hypothetical protein PAS_chr4_0417
GQ67_03507	0.336126	0.323168	0.490572		Member of the PUF protein family, which is defined by the presence of Pumilio homology domains
GQ67_02326	0.335575	0.324365	0.488966	DBP5	Cytoplasmic ATP-dependent RNA helicase of the DEAD-box family
GQ67_04162	0.335497	0.324536	0.488737	SIS2	Negative regulatory subunit of the protein phosphatase 1 Ppz1p
GQ67_05317	0.335497	0.324536	0.488737		Non-essential tetra-spanning membrane protein found mostly in the late Golgi
GQ67_00697	0.3353	0.324965	0.488164		hypothetical protein PAS_chr2-1_0873
GQ67_02127	0.335261	0.32505	0.488049	YMR114C	hypothetical protein PAS_chr1-4_0061
GQ67_01266	0.335064	0.325479	0.487477	AIF1	Mitochondrial cell death effector that translocates to the nucleus in response to apoptotic stimul
GQ67_01206	0.33471	0.326251	0.486448		Hypothetical protein PAS_chr2-2_0139
GQ67_03765	0.33471	0.326251	0.486448		UDP-N-acetylglucosamine pyrophosphorylase
GQ67_03983	0.334553	0.326595	0.48599		hypothetical protein PAS_chr3_1231
GQ67_02708	0.334002	0.327799	0.484392		General transcriptional co-repressor, acts together with Tup1p
GQ67_00879	0.333648	0.328575	0.483366		Protein with sequence similarity to 2,3-diketo-5-methylthiopentyl-1-phosphate enolase-phosphatases
GQ67_02132	0.333137	0.329697	0.481885		G1 cyclin involved in cell cycle progression
GQ67_02890	0.333097	0.329783	0.481772	RDI1	Rho GDP dissociation inhibitor involved in the localization and regulation of Cdc42p
GQ67_01100	0.33294	0.330129	0.481317		Hypothetical protein PAS_chr2-2_0235
GQ67_02784	0.332586	0.330907	0.480294		General amino acid permease
GQ67_00136	0.332547	0.330994	0.48018		hypothetical protein PAS_chr2-1_0810
GQ67_01550	0.332468	0.331167	0.479953	NAB2	Nuclear polyadenylated RNA-binding protein
GQ67_02753	0.332311	0.331513	0.479499		ATP-dependent Lon protease involved in degradation of misfolded proteins in mitochondria
GQ67_01281	0.332271	0.3316	0.479385	ARP5	Nuclear actin-related protein involved in chromatin remodeling
GQ67_00878	0.332232	0.331687	0.479272		Protein of unknown function, contains a J-domain
GQ67_01289	0.332193	0.331773	0.479158		Phospholipase C
GQ67_01399	0.331996	0.332207	0.478591		Uncharacterized transporter
GQ67_00428	0.331957	0.332294	0.478478	MCM21	Protein involved in minichromosome maintenance
GQ67_02012	0.331799	0.332641	0.478024		Hypothetical protein PAS_chr1-4_0170
GQ67_00674	0.331524	0.333249	0.477231	DIM1	Essential 18S rRNA dimethylase (dimethyladenosine transferase)
GQ67_02208	0.331327	0.333683	0.476665	RPS8B	40S ribosomal protein S8
GQ67_02414	0.331249	0.333857	0.476439	FMP40	Putative protein of unknown function
GQ67_00152	0.33117	0.334031	0.476213	TRS120	hypothetical protein PAS_chr2-1_0811
GQ67_01328	0.331091	0.334205	0.475987	ARC15	Subunit of the ARP2/3 complex
GQ67_02342	0.330501	0.335512	0.474292	ARD1	Subunit of the N-terminal acetyltransferase NatA (Nat1p, Ard1p, Nat5p)
GQ67_04835	0.330501	0.335512	0.474292	ATM1	Mitochondrial inner membrane ATP-binding cassette (ABC) transporter
GQ67_02735	0.330305	0.335948	0.473728	DCG1	Protein of unknown function, expression is sensitive to nitrogen catabolite repression
GQ67_00609	0.330265	0.336036	0.473615	CCT5	Subunit of the cytosolic chaperonin Cct ring complex, related to Tcp1p
GQ67_00707	0.330108	0.336385	0.473164	SEC17	Peripheral membrane protein required for vesicular transport between ER and Golgi
GQ67_02878	0.329518	0.337696	0.471474	COP1	Alpha subunit of COPI vesicle coatomer complex
GQ67_04104	0.329204	0.338397	0.470574	KRE1	Hypothetical protein PAS_chr3_0973
GQ67_00117	0.329086	0.33866	0.470237		GDP-mannose pyrophosphorylase (mannose-1-phosphate guanyltransferase), synthesizes GDP-mannose from
GQ67_00171	0.328889	0.339098	0.469675	ISU1	Conserved protein of the mitochondrial matrix, performs a scaffolding function during assembly of ir
GQ67_02320	0.328889	0.339098	0.469675	RSN1	Membrane protein of unknown function
GQ67_00158	0.328614	0.339712	0.468889	PUT4	Proline permease, required for high-affinity transport of proline
GQ67_03970	0.328574	0.3398	0.468777		Flavin-containing monooxygenase, localized to the cytoplasmic face of the ER membrane
GQ67_04601	0.328574	0.3398	0.468777	FCF2	Essential nucleolar protein involved in the early steps of 35S rRNA processing
GQ67_04424	0.32826	0.340503	0.467879	EOS1	Protein involved in N-glycosylation
GQ67_03406	0.328181	0.340679	0.467655	ECM16	Essential DEAH-box ATP-dependent RNA helicase specific to the U3 snoRNP
GQ67_04494	0.328181	0.340679	0.467655	DUS4	Dihydrouridine synthase
GQ67_05199	0.328102	0.340855	0.467431		Hypothetical protein PAS_chr4_0807
GQ67_03300	0.327866	0.341383	0.466759		Hypothetical protein PAS_chr3_0249
GQ67_01825	0.327709	0.341735	0.466311	CWC22	Essential protein
GQ67_04552	0.327591	0.341999	0.465975		hypothetical protein PAS_chr4_0931
GQ67_03644	0.327434	0.342352	0.465528	BPL1	Biotin:apoprotein ligase, covalently modifies proteins with the addition of biotin
GQ67_02749	0.327158	0.342969	0.464745	FRQ1	N-myristoylated calcium-binding protein that may have a role in intracellular signaling
GQ67_00869	0.326962	0.34341	0.464187	SIP3	Protein that activates transcription through interaction with DNA-bound Snf
GQ67_02378	0.326175	0.345179	0.461956	RRP36	Putative protein of unknown function
GQ67_02659	0.326175	0.345179	0.461956	YOR296W	Putative protein of unknown function
GQ67_04569	0.326175	0.345179	0.461956		Hypothetical protein PAS_chr4_0245
GQ67_01211	0.325939	0.34571	0.461287	RNA15	Cleavage and polyadenylation factor I (CF I) component
GQ67_05117	0.325782	0.346065	0.460842	RPC25	RNA polymerase III subunit C25, required for transcription initiation
GQ67_02001	0.325664	0.346331	0.460509	SPO11	Meiosis-specific protein that initiates meiotic recombination
GQ67_04873	0.325467	0.346775	0.459953	PRE9	Alpha 3 subunit of the 20S proteasome, the only nonessential 20S subunit
GQ67_02848	0.325388	0.346952	0.45973		Peptidyl-prolyl cis-trans isomerase (cyclophilin) of the endoplasmic reticulum
GQ67_01488	0.32531	0.34713	0.459508		Hypothetical protein PAS_chr1-4_0647
GQ67_02642	0.325152	0.347485	0.459064		Nucleotide exchange factor for Gsp1p, localizes to the nucleus
GQ67_00061	0.325074	0.347663	0.458842	NIT1	Nitrilase, member of the nitrilase branch of the nitrilase superfamily
GQ67_00917	0.325034	0.347752	0.45873		Protein of unknown function that associates with ribosomes and has a putative RNA binding domain
GQ67_02321	0.324956	0.34793	0.458508	PPA2	Mitochondrial inorganic pyrophosphatase
GQ67_00667	0.324562	0.34882	0.457399	YGL114W	protein of OPT family transporter
GQ67_01471	0.324444	0.349087	0.457067	YJL218W	Hypothetical protein PAS_c121_0012
GQ67_02230	0.324444	0.349087	0.457067		Putative transmembrane protein involved in export of ammonia
GQ67_00597	0.324287	0.349443	0.456624	TES1	Peroxisomal acyl-CoA thioesterase likely to be involved in fatty acid oxidation
GQ67_00678	0.324248	0.349532	0.456513	RFC2	Subunit of heteropentameric Replication factor C (RF-C)
GQ67_01648	0.323972	0.350156	0.455738	SKI8	Protein involved in exosome mediated 3\' to 5\' mRNA degradation
GQ67_02597	0.323776	0.350603	0.455185	SSZ1	Hsp70 protein that interacts with Zuo1p (a DnaJ homolog) to form a ribosome-associated complex
GQ67_00421	0.323461	0.351317	0.4543		Signal recognition particle (SRP) receptor-alpha subunit
GQ67_03384	0.323422	0.351407	0.45419	CLF1	Essential splicesome assembly factor
GQ67_05034	0.323068	0.352212	0.453196	SRB2	Subunit of the RNA polymerase II mediator complex
GQ67_01670	0.32295	0.35248	0.452865		General amino acid permease
GQ67_02899	0.322557	0.353376	0.451763		Homocitrate synthase isozyme, catalyzes the condensation of acetyl-CoA and alpha-ketoglutarate
GQ67_04799	0.322478	0.353555	0.451543	MKS1	hypothetical protein PAS_chr4_0962
GQ67_04579	0.322203	0.354183	0.450772	MSC7	Protein of unknown function
GQ67_04632	0.322203	0.354183	0.450772	RPT5	One of six ATPases of the 19S regulatory particle of the 26S proteasome
GQ67_03621	0.322045	0.354542	0.450332	CAP2	Beta subunit of the capping protein (CP) heterodimer (Cap1p and Cap2p)
GQ67_00334	0.321967	0.354722	0.450112	VID30	Protein involved in proteasome-dependent catabolite degradation of fructose-1,6-bisphosphatase
GQ67_03080	0.321888	0.354902	0.449892	CAT2	Carnitine acetyl-CoA transferase present in both mitochondria and peroxisomes, transfers activated a
GQ67_04429	0.321613	0.355531	0.449123		Hypothetical protein PAS_chr4_0120
GQ67_00318	0.321495	0.355801	0.448793	FZO1	Mitochondrial integral membrane protein involved in mitochondrial fusion and maintenanceof the mitoc
GQ67_00808	0.321495	0.355801	0.448793	TIF11	Translation initiation factor eIF1A
GQ67_01172	0.321298	0.356251	0.448244		Hypothetical protein PAS_chr2-2_0171
GQ67_05056	0.321219	0.356431	0.448025	PHO23	Probable component of the Rpd3 histone deacetylase complex
GQ67_00904	0.32118	0.356521	0.447915		hypothetical protein PAS_chr2-2_0498
GQ67_00227	0.320983	0.356971	0.447367	PGA3	Essential protein required for maturation of Gas1p and Pho8p, proposed to be involved in protein tra
GQ67_02062	0.320983	0.356971	0.447367	POS5	Mitochondrial NADH kinase, phosphorylates NADH
GQ67_02487	0.320826	0.357332	0.446928		Essential protein involved in rRNA and snoRNA maturation
GQ67_04954	0.320433	0.358234	0.445833		Putative protein of unknown function
GQ67_02700	0.320315	0.358505	0.445505	YCR015C	Hypothetical protein PAS_chr1-1_0126
GQ67_04308	0.320197	0.358776	0.445177		Peptide methionine sulfoxide reductase, reverses the oxidation of methionine residues
GQ67_01315	0.320118	0.358957	0.444958	CYK3	hypothetical protein PAS_chr2-2_0451
GQ67_04633	0.32	0.359228	0.44463	BCP1	Essential protein involved in nuclear export of Mss4p
GQ67_00665	0.319882	0.359499	0.444302		Hypothetical protein PAS_chr2-1_0607
GQ67_01390	0.319882	0.359499	0.444302	HSP42	Essential DNA-binding protein specific to single-stranded yeast telomeric DNA repeats, required for
GQ67_03086	0.319764	0.35977	0.443975	SCT1	Glycerol 3-phosphate/dihydroxyacetone phosphate dual substrate-specific sn-1 acyltransferase of the
GQ67_03815	0.319764	0.35977	0.443975	PLP1	hypothetical protein PAS_chr3_1213
GQ67_04309	0.357404	0.359968	0.443736		Hypothetical protein PAS_chr3_0017
GQ67_04260	0.319607	0.360132	0.443538	ARC35	Subunit of the ARP2/3 complex
GQ67_01243	0.319331	0.360766	0.442774		RNA polymerase II subunit B32
GQ67_02331	0.319292	0.360857	0.442665	ETT1	Nuclear protein that inhibits replication of Brome mosaic virus in S. cerevisiae
GQ67_05103	0.319174	0.361129	0.442338	YNR040W	Hypothetical protein PAS_chr4_0723
GQ67_02812	0.318899	0.361764	0.441575	TRM10	tRNA methyltransferase, methylates the N-1 position of guanosine in tRNAs
GQ67_01856	0.31882	0.361945	0.441357	TAE2	hypothetical protein PAS_chr1-4_0316
GQ67_01634	0.318387	0.362944	0.44016		Hypothetical protein PAS_chr1-4_0518
GQ67_02560	0.318309	0.363126	0.439943	UTP21	U3 small nucleolar RNA-associated protein
GQ67_04874	0.318191	0.363399	0.439617		Hypothetical protein PAS_chr4_0507
GQ67_02810	0.317994	0.363854	0.439073		Hypothetical protein PAS_chr1-1_0228
GQ67_04810	0.317679	0.364582	0.438205		Hypothetical protein PAS_chr4_0451
GQ67_04437	0.317286	0.365493	0.43712	ISW2	Member of the imitation-switch (ISWI) class of ATP-dependent chromatin remodeling complexes
GQ67_02036	0.317168	0.365767	0.436795	TSC10	3-ketosphinganine reductase, catalyzes the second step in phytosphingosine synthesis
GQ67_00305	0.31705	0.366041	0.43647	BUD17	Protein involved in bud-site selection
GQ67_02578	0.316853	0.366497	0.435929	SLU7	Hypothetical protein PAS_chr1-1_0021
GQ67_00935	0.316735	0.366771	0.435605		Hypothetical protein PAS_chr2-2_0394
GQ67_03463	0.316696	0.366863	0.435496	ADY4	Hypothetical protein PAS_chr3_0396
GQ67_00351	0.3165	0.36732	0.434956	ECM4	Omega class glutathione transferase
GQ67_03399	0.31646	0.367411	0.434848	OCA5	hypothetical protein PAS_chr3_1177
GQ67_04978	0.500138	0.367706	0.434499		Aminophospholipid translocase (flippase) that localizes primarily to the plasma membrane
GQ67_02568	0.316146	0.368143	0.433983	ERO1	Thiol oxidase required for oxidative protein folding in the endoplasmic reticulum
GQ67_00998	0.31591	0.368693	0.433336	ADE13	Adenylosuccinate lyase, catalyzes two steps in the \'de novo\' purine nucleotide biosynthetic pathway
GQ67_04718	0.499272	0.36898	0.432997		60S ribosomal protein L8
GQ67_03986	0.315752	0.369059	0.432904		Hypothetical protein PAS_chr3_0869
GQ67_00034	0.705959	0.369089	0.432868		Hypothetical protein PAS_chr3_0005
GQ67_03302	0.315516	0.369609	0.432257		Putative protein with sequence similarity to S. pombe gti1+ (gluconate transport inducer 1)
GQ67_03175	0.31528	0.37016	0.431611	RIB7	Diaminohydroxyphoshoribosylaminopyrimidine deaminase
GQ67_03058	0.315241	0.370251	0.431503		Hypothetical protein PAS_chr3_0045
GQ67_02610	0.315123	0.370527	0.43118		GTPase-activating protein
GQ67_02887	0.315005	0.370802	0.430857	RPL35A	60S ribosomal protein L35
GQ67_04190	0.314651	0.37163	0.42989		Hypothetical protein PAS_chr3_1060
GQ67_04465	0.314415	0.372182	0.429245	RRN11	Hypothetical protein PAS_chr4_0154
GQ67_02165	0.314218	0.372642	0.428708	SED5	cis-Golgi t-SNARE syntaxin required for vesicular transport between the ER and the Golgi complex
GQ67_01874	0.314179	0.372734	0.428601	NDE1	Mitochondrial external NADH dehydrogenase, a type II NAD(P)H:quinone oxidoreductase
GQ67_02937	0.313864	0.373471	0.427743		Allantoin permease
GQ67_01796	0.313825	0.373563	0.427636		hypothetical protein PAS_chr1-4_0652
GQ67_01602	0.313471	0.374394	0.426671	MRI1	Methylthioribose-1-phosphate isomerase
GQ67_05311	0.313432	0.374486	0.426564		Hypothetical protein PAS_FragD_0023
GQ67_01501	0.313353	0.374671	0.42635		Hypothetical protein PAS_chr1-4_0635
GQ67_00654	0.313314	0.374763	0.426243		Hypothetical protein PAS_chr2-1_0598
GQ67_04108	0.313274	0.374855	0.426136	SHS1	One of five related septins (Cdc3p, Cdc10p, Cdc11p, Cdc12p, Shs1p)
GQ67_04604	0.313235	0.374948	0.426029	STB2	Protein that interacts with Sin3p in a two-hybrid assay
GQ67_00704	0.313078	0.375317	0.425601	ATG1	Protein serine/threonine kinase required for vesicle formation in autophagy
GQ67_04389	0.313038	0.37541	0.425495	RIB5	Riboflavin synthase
GQ67_04235	0.312566	0.37652	0.424212		Rho GTPase activating protein (RhoGAP) involved in control of the cytoskeleton organization
GQ67_02661	0.312527	0.376612	0.424106		Hypothetical protein PAS_chr1-1_0092
GQ67_01538	0.312409	0.37689	0.423786	YGR001C	N(6)-adenine-specific DNA methyltransferase
GQ67_01396	0.31237	0.376982	0.423679	NPC2	Phosphatidylglycerol/phosphatidylinositol transfer protein
GQ67_02660	0.31233	0.377075	0.423572		Protein involved in programmed cell death
GQ67_03227	0.312094	0.377631	0.422932		D-serine dehydratase (aka D-serine ammonia-lyase)
GQ67_03947	0.312055	0.377724	0.422826	TWF1	Twinfilin, highly conserved actin monomer-sequestering protein
GQ67_02573	0.311544	0.37893	0.421441		Hypothetical protein PAS_chr1-1_0017
GQ67_04967	0.311504	0.379023	0.421335	YJL132W	Putative protein of unknown function
GQ67_00047	0.34826	0.379036	0.42132	YPL225W	Protein of unknown function that may interact with ribosomes, based on co-purification experiments
GQ67_04179	0.310836	0.380603	0.419528		Hypothetical protein PAS_chr3_1049
GQ67_01710	0.310521	0.381348	0.418679		Hexokinase isoenzyme 2 that catalyzes phosphorylation of glucose in the cytosol
GQ67_03782	0.310324	0.381813	0.418149		Hypothetical protein PAS_chr3_0692
GQ67_00446	0.310285	0.381907	0.418043		tRNA methyltransferase, catalyzes esterification of modified uridine nucleotides in tRNAs
GQ67_03380	0.310285	0.381907	0.418043	CIN1	Tubulin folding factor D
GQ67_00146	0.310206	0.382093	0.417831	SAC7	GTPase activating protein (GAP) for Rho1p, involved in signaling to the actin cytoskeleton, null mut
GQ67_04889	0.310206	0.382093	0.417831		40S ribosomal protein S1
GQ67_01282	0.310088	0.382373	0.417513	SRV2	CAP (cyclase-associated protein) subunit of adenylyl cyclase complex
GQ67_01651	0.309774	0.383119	0.416666	GAL83	One of three possible beta-subunits of the Snf1 kinase complex
GQ67_05211	0.309341	0.384146	0.415503		Cis-prenyltransferase involved in dolichol synthesis
GQ67_03144	0.309184	0.38452	0.415081	HSL1	Protein kinase involved in bud growth and assembly of the septin ring
GQ67_03308	0.308909	0.385175	0.414342	ADK1	Adenylate kinase
GQ67_04373	0.308909	0.385175	0.414342	RSM22	Mitochondrial ribosomal protein of the small subunit
GQ67_05053	0.308791	0.385456	0.414025	UGA1	Gamma-aminobutyrate (GABA) transaminase (4-aminobutyrate aminotransferase)
GQ67_02059	0.308673	0.385737	0.413709	IQG1	Essential protein required for determination of budding pattern
GQ67_04013	0.308437	0.386299	0.413077		Alpha mannosidase-like protein of the endoplasmic reticulum required for degradation of glycoprotein
GQ67_03984	0.308397	0.386392	0.412971	YMR295C	hypothetical protein PAS_chr3_1232
GQ67_04701	0.308083	0.387143	0.412129		Hypothetical protein PAS_chr4_0359
GQ67_04759	0.308043	0.387236	0.412024	ECT1	Choline phosphate cytidylyltransferase
GQ67_04576	0.307965	0.387424	0.411813		Hydrophilic protein, involved in vesicle trafficking between the ER and Golgi
GQ67_02906	0.344258	0.387532	0.411693	QCR7	Subunit 7 of the ubiquinol cytochrome-c reductase complex
GQ67_00611	0.307768	0.387893	0.411288	TOR2	PIK-related protein kinase and rapamycin target
GQ67_04109	0.30765	0.388175	0.410972	WHI3	RNA binding protein that sequesters CLN3 mRNA in cytoplasmic foci
GQ67_04631	0.397129	0.38823	0.41091		Hypothetical protein PAS_chr4_0299
GQ67_03890	0.307611	0.388269	0.410867	HIS3	Imidazoleglycerol-phosphate dehydratase, catalyzes the sixth step in histidine biosynthesis
GQ67_04783	0.307532	0.388457	0.410657	POP2	Hypothetical protein PAS_chr2-2_0112
GQ67_01778	0.307453	0.388645	0.410447	YLL032C	Protein of unknown function that may interact with ribosomes
GQ67_04741	0.307021	0.389679	0.409293		hypothetical protein PAS_chr4_0957
GQ67_00791	0.306942	0.389867	0.409083	CUE3	Protein of unknown function
GQ67_02456	0.306745	0.390338	0.408559	BUD27	Hypothetical protein PAS_chr1-3_0198
GQ67_00668	0.306627	0.390621	0.408245		Putative protein of unknown function with similarity to dehydrogenases from other model organisms
GQ67_02240	0.30647	0.390998	0.407826	RGI2	Putative protein of unknown function
GQ67_02381	0.30647	0.390998	0.407826		Hypothetical protein PAS_chr1-3_0127
GQ67_01848	0.306155	0.391752	0.406989	RPA135	RNA polymerase I subunit A135
GQ67_04773	0.306155	0.391752	0.406989	GRC3	Protein of unknown function, required for cell growth and possibly involved in rRNA processing
GQ67_02664	0.342094	0.392162	0.406535		hypothetical protein PAS_chr1-1_0472
GQ67_00263	0.30588	0.392412	0.406257	PHO89	Na+/Pi cotransporter, active in early growth phase
GQ67_05137	0.305447	0.393451	0.405109		Hypothetical protein PAS_chr4_0755
GQ67_01543	0.305054	0.394397	0.404066		Subunit of the RNA polymerase II-associated Paf1 complex
GQ67_03675	0.305015	0.394492	0.403962	CDC6	Essential ATP-binding protein required for DNA replication, component of the pre-replicative complex
GQ67_01381	0.304503	0.395723	0.402609	YPL107W	hypothetical protein PAS_chr2-1_0855
GQ67_03706	0.304425	0.395912	0.402401	SWE1	Protein kinase that regulates the G2/M transition by inhibition of Cdc28p kinase activity
GQ67_00431	0.304385	0.396007	0.402297	SNX4	Sorting nexin
GQ67_04076	0.304346	0.396102	0.402193		Hypothetical protein PAS_chr3_0948
GQ67_04629	0.304307	0.396197	0.402089	EAF1	Component of the NuA4 histone acetyltransferase complex
GQ67_02375	0.304189	0.396481	0.401777		Hypothetical protein PAS_chr1-3_0120
GQ67_04377	0.304031	0.396861	0.401362	SHQ1	Hypothetical protein PAS_chr4_0117
GQ67_00248	0.303992	0.396956	0.401258		Hypothetical protein PAS_chr2-1_0218
GQ67_02371	0.303835	0.397335	0.400843	RPS3	40S ribosomal protein S3
GQ67_01838	0.303638	0.39781	0.400324		Hypothetical protein PAS_chr1-4_0332
GQ67_01229	0.303363	0.398476	0.399598		Hypothetical protein PAS_chr2-2_0117
GQ67_03052	0.303324	0.398571	0.399495	VPS15	Myristoylated serine/threonine protein kinase involved in vacuolar protein sorting
GQ67_02571	0.303245	0.398761	0.399288	YSH1	Putative endoribonuclease
GQ67_04007	0.303088	0.399141	0.398873	UTP5	Nucleolar protein, component of the small subunit (SSU) processome containing the U3 snoRNA
GQ67_02050	0.30293	0.399522	0.398459	YAR1	Cytoplasmic ankyrin-repeat containing protein of unknown function
GQ67_02670	0.302498	0.40057	0.397322	COR1	Core subunit of the ubiquinol-cytochrome c reductase complex (bc1 complex)
GQ67_00035	0.302419	0.40076	0.397115		Hypothetical protein PAS_chr2-1_0005
GQ67_03954	0.302222	0.401237	0.396599	TAZ1	Lyso-phosphatidylcholine acyltransferase
GQ67_03716	0.302183	0.401332	0.396496	TRM5	tRNA(m(1)G37)methyltransferase
GQ67_01047	0.302065	0.401619	0.396186	NGG1	Transcriptional regulator involved in glucose repression of Gal4p-regulated genes
GQ67_04571	0.30175	0.402382	0.395361	RPS4A	40S ribosomal protein S4
GQ67_02332	0.301711	0.402478	0.395258	BET3	Hydrophilic protein that acts in conjunction with SNARE proteins
GQ67_04374	0.301436	0.403146	0.394537	YKR041W	Hypothetical protein PAS_chr4_0068
GQ67_05322	0.301436	0.403146	0.394537	FMP21	Hypothetical protein PAS_chr4_0221
GQ67_03732	0.301396	0.403242	0.394434	SPO14	Phospholipase D, catalyzes the hydrolysis of phosphatidylcholine
GQ67_01706	0.300964	0.404294	0.393303	KIN3	protein kinase
GQ67_04938	0.300806	0.404677	0.392892		Palmitoylated, plasma membrane-bound casein kinase I isoform
GQ67_04446	0.300728	0.404868	0.392686		Subunit of the histone deacetylase Rpd3L complex
GQ67_01774	0.300688	0.404964	0.392583	SNZ2	Member of a stationary phase-induced gene family
GQ67_04911	0.300688	0.404964	0.392583	SAP190	Protein that forms a complex with the Sit4p protein phosphatase and is required for its function
GQ67_01081	0.300374	0.405731	0.391762	SGF11	Hypothetical protein PAS_chr2-2_0251
GQ67_03876	0.299941	0.406786	0.390634	AIM14	Putative protein of unknown function
GQ67_02182	0.299902	0.406882	0.390532	FOL3	Dihydrofolate synthetase
GQ67_01421	0.299862	0.406977	0.39043	DSS4	hypothetical protein PAS_FragB_0076
GQ67_01920	0.299823	0.407073	0.390327		Hypothetical protein PAS_chr1-4_0258
GQ67_03883	0.299626	0.407554	0.389815	UTP13	Nucleolar protein, component of the small subunit (SSU) processome
GQ67_03064	0.299508	0.407842	0.389508	THI80	Thiamine pyrophosphokinase, phosphorylates thiamine to produce the coenzyme thiamine pyrophosphate
GQ67_03392	0.299351	0.408226	0.389099	FIP1	Subunit of cleavage polyadenylation factor (CPF)
GQ67_00268	0.299233	0.408514	0.388793	TVP18	Integral membrane protein localized to late Golgi vesicles along with the v-SNARE Tlg2p
GQ67_03994	0.299036	0.408995	0.388282	ERV41	Protein localized to COPII-coated vesicles, forms a complex with Erv46p
GQ67_05190	0.298486	0.410343	0.386853	MRPL7	mitochondrial 54S ribosomal protein YmL7/YmL5
GQ67_04589	0.298407	0.410536	0.386649	CIN4	GTP-binding protein involved in beta-tubulin (Tub2p) folding
GQ67_03184	0.298289	0.410825	0.386344		Hypothetical protein PAS_chr3_0164
GQ67_01225	0.297738	0.412175	0.384918	GON7	Protein proposed to be involved in the modification of N-linked oligosaccharides
GQ67_00342	0.297699	0.412271	0.384817	NAR1	Nuclear architecture related protein
GQ67_03692	0.297384	0.413044	0.384004	VBA5	hypothetical protein PAS_chr3_1201
GQ67_05254	0.297109	0.41372	0.383293		Hypothetical protein PAS_chr4_0860
GQ67_02493	0.296873	0.414301	0.382684	HOG1	Mitogen-activated protein kinase involved in osmoregulation via three independent osmosensors
GQ67_00154	0.296794	0.414494	0.382482	PKC1	Elongation factor 2 (EF-2), also encoded by EFT1
GQ67_01929	0.296676	0.414784	0.382178	ACC1	Acetyl-CoA carboxylase, biotin containing enzyme
GQ67_05320	0.296519	0.415172	0.381772	SEA4	hypothetical protein PAS_chr3_1191
GQ67_03083	0.296283	0.415753	0.381165		hypothetical protein PAS_chr4_0991
GQ67_02150	0.296165	0.416043	0.380861		Transcription elongation factor S-II
GQ67_02200	0.295693	0.417207	0.379648	MAK11	Protein involved in an early, nucleolar step of 60S ribosomal subunit biogenesis
GQ67_00436	0.295654	0.417304	0.379547	POL31	DNA polymerase III (delta) subunit, essential for cell viability
GQ67_01733	0.295654	0.417304	0.379547	BFR1	Component of mRNP complexes associated with polyribosomes
GQ67_01547	0.295536	0.417595	0.379245	PRP43	RNA helicase in the DEAH-box family
GQ67_02924	0.295536	0.417595	0.379245	GIN4	Protein kinase involved in bud growth and assembly of the septin ring
GQ67_04001	0.295536	0.417595	0.379245	SPP2	Phosphatidylglycerolphosphate synthase, catalyzes the synthesis of phosphatidylglycerolphosphate
GQ67_00912	0.295339	0.418081	0.37874	SSD1	Protein with a role in maintenance of cellular integrity
GQ67_00169	0.295221	0.418372	0.378437	BUD7	Member of the ChAPs family (Chs5p-Arf1p-binding proteins: Bch1p, Bch2p, Bud7p, Chs6p), that forms th
GQ67_01237	0.295143	0.418566	0.378236	ATG27	Type I membrane protein involved in autophagy and the cytoplasm-to-vacuole targeting (Cvt) pathway
GQ67_02862	0.294789	0.419441	0.377329	SOR1	hypothetical protein PAS_chr1-1_0490
GQ67_04459	0.29471	0.419636	0.377128	CBR1	Microsomal cytochrome b reductase
GQ67_04572	0.29471	0.419636	0.377128	FMP10	hypothetical protein PAS_chr4_0933
GQ67_05054	0.294553	0.420025	0.376725	YGR017W	hypothetical protein PAS_chr4_0981
GQ67_02040	0.294474	0.420219	0.376524	POL32	Hypothetical protein PAS_chr1-4_0146
GQ67_03713	0.294317	0.420609	0.376122	CHL1	Conserved nuclear protein required to establish sister-chromatid pairing during S-phase
GQ67_01726	0.294238	0.420803	0.375921	GEA2	Guanine nucleotide exchange factor for ADP ribosylation factors (ARFs)
GQ67_01380	0.294081	0.421193	0.375519	NPL4	bZIP transcription factor (ATF/CREB1 homolog) that regulates the unfolded protein response
GQ67_03477	0.294081	0.421193	0.375519		Hypothetical protein PAS_chr3_0408
GQ67_04902	0.293963	0.421485	0.375218		Permease of basic amino acids in the vacuolar membrane
GQ67_05239	0.293923	0.421583	0.375117	CDC10	Component of the septin ring of the mother-bud neck that is required for cytokinesis
GQ67_02416	0.293884	0.42168	0.375017		hypothetical protein PAS_chr1-3_0302
GQ67_02635	0.293845	0.421778	0.374916	GUP1	Plasma membrane protein involved in remodeling GPI anchors
GQ67_04298	0.293766	0.421973	0.374716	PTC4	Hypothetical protein PAS_c131_0016
GQ67_04482	0.293491	0.422655	0.374014		Aconitase, required for the tricarboxylic acid (TCA) cycle and also independently required for mitoc
GQ67_01338	0.293137	0.423534	0.373112	URA1	Hypothetical protein PAS_chr2-2_0021
GQ67_00543	0.292743	0.424511	0.372111	SEC59	Dolichol kinase, catalyzes the terminal step in dolichyl monophosphate (Dol-P) biosynthesis
GQ67_02130	0.292547	0.424999	0.371612	GDS1	Protein of unknown function, required for growth on glycerol as a carbon source
GQ67_00445	0.292468	0.425195	0.371412		Hypothetical protein PAS_chr2-1_0405
GQ67_03284	0.292153	0.425978	0.370613	POL30	Proliferating cell nuclear antigen (PCNA)
GQ67_04477	0.292035	0.426271	0.370314	USV1	Putative transcription factor containing a C2H2 zinc finger
GQ67_01177	0.291957	0.426467	0.370114	JHD2	JmjC domain family histone demethylase
GQ67_05262	0.291406	0.427839	0.36872		Hypothetical protein PAS_chr4_0867
GQ67_04896	0.291367	0.427937	0.36862	YMR134W	Hypothetical protein PAS_chr4_0529
GQ67_04268	0.291327	0.428035	0.368521	PUP2	Alpha 5 subunit of the 20S proteasome involved in ubiquitin-dependent catabolism
GQ67_02797	0.291091	0.428624	0.367924		hypothetical protein PAS_chr1-1_0485
GQ67_03117	0.290934	0.429016	0.367526		Hypothetical protein PAS_chr3_0102
GQ67_05049	0.290816	0.429311	0.367228	YGR021W	Putative protein of unknown function
GQ67_02945	0.290619	0.429802	0.366732	YPR022C	Putative protein of unknown function
GQ67_05027	0.290462	0.430195	0.366335	GPI11	ER membrane protein involved in a late step of glycosylphosphatidylinositol (GPI) anchor assembly
GQ67_01423	0.290305	0.430588	0.365938	GAL4	Lactose regulatory protein
GQ67_03244	0.290265	0.430686	0.365839	CTF4	Chromatin-associated protein
GQ67_04219	0.290147	0.430981	0.365541		hypothetical protein PAS_chr3_1253
GQ67_01082	0.28999	0.431375	0.365145	SEN54	Subunit of the tRNA splicing endonuclease, which is composed of Sen2p, Sen15p, Sen34p, and Sen54p
GQ67_02071	0.289479	0.432655	0.363859	TSR3	Putative protein of unknown function
GQ67_02233	0.289479	0.432655	0.363859	YDR476C	Hypothetical protein PAS_chr1-1_0415
GQ67_00290	0.2894	0.432852	0.363661		Hypothetical protein PAS_chr2-1_0259
GQ67_02349	0.2894	0.432852	0.363661	KGD2	Dihydrolipoyl transsuccinylase, component of the mitochondrial alpha-ketoglutarate dehydrogenase
GQ67_01056	0.289361	0.43295	0.363562	SSU1	Plasma membrane sulfite pump involved in sulfite metabolism
GQ67_04824	0.289322	0.433049	0.363463		Hypothetical protein PAS_chr4_0465
GQ67_03518	0.646883	0.433059	0.363453		Putative dihydrokaempferol 4-reductase
GQ67_01366	0.289282	0.433147	0.363364		Putative protein with similarity to the allantoate permease (Dal5p) subfamily
GQ67_03791	0.289164	0.433443	0.363068	PRT1	Subunit of the core complex of translation initiation factor 3(eIF3), essential for translation
GQ67_05088	0.289086	0.43364	0.362871		Hypothetical protein PAS_chr4_0708
GQ67_04258	0.289046	0.433739	0.362772	ACP1	Mitochondrial matrix acyl carrier protein, involved in biosynthesis of octanoate
GQ67_00557	0.28881	0.434331	0.36218	YDL057W	Putative protein of unknown function
GQ67_02565	0.28881	0.434331	0.36218	NTE1	Serine esterase that deacylates exogenous lysophospholipids
GQ67_00560	0.288692	0.434627	0.361884	PRI2	Subunit of DNA primase, which is required for DNA synthesis and double-strand break repair
GQ67_01270	0.288653	0.434725	0.361785	SFH5	Putative phosphatidylinositol transfer protein (PITP)
GQ67_03417	0.288653	0.434725	0.361785		Putative protein of unknown function
GQ67_00893	0.288535	0.435021	0.361489	ATG13	Regulatory subunit of the Atg1p signaling complex
GQ67_01792	0.288417	0.435318	0.361194	FPK1	Putative protein kinase that, when overexpressed, interferes with pheromone-induced growth arrest
GQ67_00340	0.288338	0.435515	0.360997		Protein O-mannosyltransferase, transfers mannose residues from dolichyl phosphate-D-mannose to prote
GQ67_00759	0.28822	0.435811	0.360701	LRO1	hypothetical protein PAS_chr2-1_0878
GQ67_01321	0.288024	0.436305	0.360209	ALG9	Mannosyltransferase, involved in N-linked glycosylation
GQ67_04123	0.287984	0.436404	0.360111	NUP133	Subunit of the Nup84p subcomplex of the nuclear pore complex (NPC)
GQ67_00639	0.287945	0.436503	0.360013	YDR026C	Protein of unknown function that may interact with ribosomes, based on co-purification experiments
GQ67_04839	0.287276	0.438185	0.358343	RVB1	Essential protein involved in transcription regulation
GQ67_02302	0.287158	0.438482	0.358048	BIO2	Biotin synthase, catalyzes the conversion of dethiobiotin to biotin
GQ67_02576	0.28704	0.438779	0.357754	ARP6	Actin-like protein
GQ67_00082	0.286726	0.439572	0.35697	UBC13	Ubiquitin-conjugating enzyme involved in the error-free DNA postreplication repair pathway
GQ67_00116	0.286726	0.439572	0.35697	PCL1	Pho85 cyclin of the Pcl1,2-like subfamily, involved in entry into the mitotic cell cycle and regulat
GQ67_00128	0.286726	0.439572	0.35697		Protein with sequence similarity to 2,3-diketo-5-methylthiopentyl-1-phosphate enolase-phosphatases
GQ67_00252	0.286726	0.439572	0.35697	NAN1	U3 snoRNP protein, component of the small (ribosomal) subunit (SSU) processosome containing U3 snoRN
GQ67_00272	0.286726	0.439572	0.35697	UBX4	UBX (ubiquitin regulatory X) domain-containing protein that interacts with Cdc48p
GQ67_00329	0.286726	0.439572	0.35697	POP7	Subunit of both RNase MRP
GQ67_00341	0.286726	0.439572	0.35697	KEX2	Kex2 proprotein convertase
GQ67_00345	0.286726	0.439572	0.35697	ZWF1	Glucose-6-phosphate dehydrogenase (G6PD), catalyzes the first step of the pentose phosphate pathway
GQ67_00361	0.286726	0.439572	0.35697	EMI5	Essential Hsp90p co-chaperone
GQ67_00387	0.286726	0.439572	0.35697		Mitochondrial integral inner membrane protein required for membrane insertion of C-terminus of Cox2p
GQ67_00388	0.286726	0.439572	0.35697	SPT4	Protein that forms a complex with Spt5p and mediates both activation and inhibition of transcription
GQ67_00426	0.286726	0.439572	0.35697	MRPS28	mitochondrial 37S ribosomal protein MRPS28
GQ67_00442	0.286726	0.439572	0.35697	YTA7	Protein that localizes to chromatin and has a role in regulation of histone gene expression
GQ67_00470	0.286726	0.439572	0.35697	HTA1	One of two nearly identical (see also HTA1) histone H2A subtypes
GQ67_00479	0.286726	0.439572	0.35697	TAF8	hypothetical protein PAS_chr2-1_0838
GQ67_00515	0.286726	0.439572	0.35697	RIP1	hypothetical protein PAS_chr2-1_0850
GQ67_00529	0.286726	0.439572	0.35697	YIP3	Protein localized to COPII vesicles, proposed to be involved in ER to Golgi transport
GQ67_00561	0.286726	0.439572	0.35697	HST3	Member of the Sir2 family of NAD(+)-dependent protein deacetylases
GQ67_00579	0.286726	0.439572	0.35697		Hypothetical protein PAS_chr2-1_0527
GQ67_00642	0.286726	0.439572	0.35697		Hypothetical protein PAS_chr2-1_0587
GQ67_00737	0.286726	0.439572	0.35697	MST1	Mitochondrial threonyl-tRNA synthetase
GQ67_00748	0.286726	0.439572	0.35697	MRPS17	Mitochondrial ribosomal protein of the small subunit
GQ67_00813	0.286726	0.439572	0.35697	PSH1	hypothetical protein PAS_chr2-1_0882
GQ67_00833	0.286726	0.439572	0.35697	MED1	hypothetical protein PAS_chr2-1_0886
GQ67_00875	0.286726	0.439572	0.35697		Subunit of the RNA polymerase II mediator complex
GQ67_00914	0.286726	0.439572	0.35697	RLP24	ribosome biogenesis protein RLP24
GQ67_00919	0.286726	0.439572	0.35697	PUT2	hypothetical protein PAS_chr2-2_0496
GQ67_00924	0.286726	0.439572	0.35697		Protein involved in pre-mRNA splicing
GQ67_00926	0.286726	0.439572	0.35697		Hypothetical protein PAS_chr2-2_0403
GQ67_00968	0.286726	0.439572	0.35697		sn-1,2-diacylglycerol ethanolamine-and cholinephosphotranferase
GQ67_00969	0.286726	0.439572	0.35697	TOM22	Hypothetical protein PAS_chr2-2_0356
GQ67_00983	0.286726	0.439572	0.35697	OCA1	Putative protein tyrosine phosphatase
GQ67_01009	0.286726	0.439572	0.35697	ERG8	Phosphomevalonate kinase, an essential cytosolic enzyme
GQ67_01039	0.286726	0.439572	0.35697		hypothetical protein PAS_chr2-2_0489
GQ67_01057	0.286726	0.439572	0.35697	MRP13	hypothetical protein PAS_chr2-2_0485
GQ67_01076	0.286726	0.439572	0.35697	MGT1	DNA repair methyltransferase (6-O-methylguanine-DNA methylase)
GQ67_01080	0.286726	0.439572	0.35697	YDC1	Alkaline dihydroceramidase, involved in sphingolipid metabolism
GQ67_01093	0.286726	0.439572	0.35697	MRPL6	mitochondrial 54S ribosomal protein YmL16
GQ67_01095	0.286726	0.439572	0.35697		Mitochondrial aspartyl-tRNA synthetase, required for acylation of aspartyl-tRNA
GQ67_01126	0.286726	0.439572	0.35697	AIM10	Protein with similarity to tRNA synthetases
GQ67_01152	0.286726	0.439572	0.35697	PRP28	RNA helicase in the DEAD-box family, involved in RNA isomerization at the 5\' splice site
GQ67_01165	0.286726	0.439572	0.35697		hypothetical protein PAS_chr2-2_0469
GQ67_01191	0.286726	0.439572	0.35697	PDC2	Hypothetical protein PAS_chr2-2_0155
GQ67_01195	0.286726	0.439572	0.35697	LST8	Protein required for the transport of amino acid permease Gap1p from the Golgi to the cell surface
GQ67_01197	0.286726	0.439572	0.35697		Cell wall protein that contains a putative GPI-attachment site
GQ67_01241	0.286726	0.439572	0.35697	UTP30	Possible U3 snoRNP protein
GQ67_01253	0.286726	0.439572	0.35697	YER156C	Putative protein of unknown function
GQ67_01343	0.286726	0.439572	0.35697	HOS2	Histone deacetylase
GQ67_01344	0.286726	0.439572	0.35697		One of several homologs of bacterial chaperone DnaJ, located in the ER lumen
GQ67_01371	0.286726	0.439572	0.35697		Myo-inositol transporter with strong similarity to the minor myo-inositol transporter Itr2p
GQ67_01389	0.286726	0.439572	0.35697	CWC27	Deoxyhypusine hydroxylase, a HEAT-repeat containing metalloenzyme that catalyses hypusine formation
GQ67_01416	0.286726	0.439572	0.35697	HFI1	Transcriptional coactivator HFI1/ADA1
GQ67_01428	0.286726	0.439572	0.35697		Hypothetical protein PAS_FragB_0035
GQ67_01430	0.286726	0.439572	0.35697		Hypothetical protein PAS_FragB_0032
GQ67_01455	0.286726	0.439572	0.35697	MYO2	Myosin-2
GQ67_01458	0.286726	0.439572	0.35697	GCV3	H subunit of the mitochondrial glycine decarboxylase complex
GQ67_01531	0.286726	0.439572	0.35697		Cullin, structural protein of SCF complexes
GQ67_01548	0.286726	0.439572	0.35697	COQ8	hypothetical protein PAS_chr1-4_0692
GQ67_01564	0.286726	0.439572	0.35697		Hypothetical protein PAS_chr1-4_0578
GQ67_01598	0.286726	0.439572	0.35697		Vacuolar proteinase B (yscB), a serine protease of the subtilisin family
GQ67_01660	0.286726	0.439572	0.35697		60S acidic ribosomal protein P2
GQ67_01677	0.286726	0.439572	0.35697		Meiosis-specific APC/C activator protein AMA1
GQ67_01680	0.286726	0.439572	0.35697	GPI1	Membrane protein involved in the synthesis of N-acetylglucosaminyl phosphatidylinositol (GlcNAc-PI)
GQ67_01681	0.286726	0.439572	0.35697		mitochondrial 37S ribosomal protein RSM27
GQ67_01699	0.286726	0.439572	0.35697	PPM2	tRNA methyltransferase required for the synthesis of wybutosine
GQ67_01728	0.286726	0.439572	0.35697	FLR1	Plasma membrane multidrug transporter of the major facilitator superfamily
GQ67_01734	0.286726	0.439572	0.35697	YMR310C	Putative protein of unknown function
GQ67_01784	0.286726	0.439572	0.35697		Hypothetical protein PAS_chr1-4_0382
GQ67_01793	0.286726	0.439572	0.35697	TRM112	Subunit of an adoMet-dependent tRNA methyltransferase (MTase) complex (Trm11p-Trm112p)
GQ67_01861	0.286726	0.439572	0.35697	SDA1	Highly conserved nuclear protein required for actin cytoskeleton organization
GQ67_01903	0.286726	0.439572	0.35697		Hypothetical protein PAS_chr1-4_0274
GQ67_01927	0.286726	0.439572	0.35697		Hypothetical protein PAS_chr1-4_0252
GQ67_01942	0.286726	0.439572	0.35697	NEO1	Putative aminophospholipid translocase (flippase) involved in endocytosis and vacuolar biogenesis
GQ67_02038	0.286726	0.439572	0.35697	MRPL8	Mitochondrial ribosomal protein of the large subunit
GQ67_02042	0.286726	0.439572	0.35697	DUG2	hypothetical protein PAS_chr1-4_0656
GQ67_02061	0.286726	0.439572	0.35697	RPD3	Histone deacetylase
GQ67_02109	0.286726	0.439572	0.35697	QDR3	Multidrug transporter of the major facilitator superfamily
GQ67_02300	0.286726	0.439572	0.35697	DBF4	Regulatory subunit of Cdc7p-Dbf4p kinase complex
GQ67_02316	0.286726	0.439572	0.35697	BUB2	Mitotic exit network regulator, forms GTPase-activating Bfa1p-Bub2p complex
GQ67_02336	0.286726	0.439572	0.35697		Subunit of the origin recognition complex
GQ67_02351	0.286726	0.439572	0.35697	IGO2	Hypothetical protein PAS_chr1-3_0096
GQ67_02370	0.286726	0.439572	0.35697		Protein required for beta-1,6 glucan biosynthesis
GQ67_02373	0.286726	0.439572	0.35697	MRPL22	Mitochondrial ribosomal protein of the large subunit
GQ67_02387	0.286726	0.439572	0.35697		Hypothetical protein PAS_chr1-3_0133
GQ67_02395	0.286726	0.439572	0.35697		Lsm (Like Sm) protein
GQ67_02411	0.286726	0.439572	0.35697	SLC1	1-acyl-sn-gylcerol-3-phosphate acyltransferase
GQ67_02422	0.286726	0.439572	0.35697	ATG2	Peripheral membrane protein required for vesicle formation
GQ67_02426	0.286726	0.439572	0.35697	EGD1	Subunit beta1 of the nascent polypeptide-associated complex (NAC) involved in protein targeting
[truncated: 3,121 more rows]
