# Supplementary material for: Deletion of low-essentiality, secretion-associated genes enhances recombinant protein production in Komagataella phaffii
Source: Microb Cell Fact. 2026 May 11;25:154. doi: 10.1186/s12934-026-03009-7 (PMC13343958; doi:10.1186/s12934-026-03009-7)
Supplement: Supplementary file 2 — Supplementary Material 2. [file 12934_2026_3009_MOESM2_ESM.xlsx]

## Sheet: Sheet1
Gene Group	Gene Count	Representation Percentage	Padj from ORA
Unclassified	568	44.375
Mitochondrion Organization	85	6.64062	0.006573
Transcription From RNA Polymerase II Promoter	76	5.9375	1
rRNA Processing	64	5	0.0002987
Mitotic Cell Cycle	56	4.375	1
Lipid Metabolic Process	55	4.29688	1
Cellular Amino Acid Metabolic Process	54	4.21875	1
Protein Complex Biogenesis	53	4.14062	1
Regulation Of Organelle Organization	53	4.14062	1
Organelle Fission	48	3.75	1
Protein Targeting	46	3.59375	1
Mitochondrial Translation	42	3.28125	0.004506
Cellular Response To DNA Damage Stimulus	40	3.125	1
Chromatin Organization	39	3.04688	1
Nucleobase-Containing Small Molecule Metabolic Process	39	3.04688	1
Transmembrane Transport	37	2.89062	1
Response To Chemical	36	2.8125	1
Nuclear Transport	36	2.8125	1
Chromosome Segregation	36	2.8125	1
MRNA Processing	36	2.8125	1
DNA Repair	35	2.73438	1
DNA Replication	35	2.73438	1
Ribosomal Small Subunit Biogenesis	35	2.73438	0.03431
Cytoplasmic Translation	35	2.73438	0.008767
Proteolysis Involved In Cellular Protein Catabolic Process	34	2.65625	1
Cofactor Metabolic Process	33	2.57812	1
Cytoskeleton Organization	32	2.5	1
Ribosomal Large Subunit Biogenesis	32	2.5	0.0002662
Meiotic Cell Cycle	32	2.5	1
Regulation Of Cell Cycle	32	2.5	1
Carbohydrate Metabolic Process	30	2.34375	1
Ion Transport	29	2.26562	1
Golgi Vesicle Transport	28	2.1875	1
Protein Phosphorylation	28	2.1875	1
Protein Modification By Small Protein Conjugation Or Removal	27	2.10938	1
Nucleobase-Containing Compound Transport	27	2.10938	0.9992
RNA Catabolic Process	25	1.95312	1
Monocarboxylic Acid Metabolic Process	24	1.875	1
Cellular Ion Homeostasis	23	1.79688	1
DNA Recombination	23	1.79688	1
Generation Of Precursor Metabolites And Energy	22	1.71875	1
Organelle Assembly	22	1.71875	1
RNA Splicing	22	1.71875	1
Peptidyl-Amino Acid Modification	20	1.5625	1
Regulation Of Protein Modification Process	20	1.5625	1
Cell Wall Organization Or Biogenesis	20	1.5625	1
Protein Folding	18	1.40625	1
tRNA Processing	18	1.40625	1
tRNA Aminoacylation For Protein Translation	17	1.32812	0.01537
DNA-Templated Transcription, Elongation	17	1.32812	1
DNA-Templated Transcription, Initiation	17	1.32812	1
RNA Modification	16	1.25	1
DNA-Templated Transcription, Termination	16	1.25	0.1606
Regulation Of Translation	16	1.25	1
Signaling	16	1.25	1
Histone Modification	15	1.17188	1
Other	15	1.17188	1
Ribosome Assembly	15	1.17188	0.1191
Ribosomal Subunit Export From Nucleus	15	1.17188	1
Responsetostarvation	14	1.09375	1
Cellular Respiration	14	1.09375	1
Regulation Of DNA Metabolic Process	14	1.09375	1
SnoRNA Processing	14	1.09375	0.8206
Regulation Of Transport	13	1.01562	1
Translational Initiation	13	1.01562	1
Vesicle Organization	13	1.01562	1
Organelle Fusion	13	1.01562	1
Nucleus Organization	13	1.01562	1
Cytokinesis	13	1.01562	1
Membrane Fusion	12	0.9375	1
Endosomal Transport	12	0.9375	1
Transcription From RNA\Npolymerase I Promoter	12	0.9375	1
Endocytosis	12	0.9375	1
Protein Alkylation	11	0.859375	1
Telomere Organization	11	0.859375	1
Response To Oxidative Stress	10	0.78125	1
Sporulation	10	0.78125	1
Vacuole Organization	10	0.78125	1
Protein Maturation	10	0.78125	1
Transcription From RNA Polymerase III Promoter	10	0.78125	1
Lipid Transport	9	0.703125	1
Peroxisome Organization	9	0.703125	1
Protein Lipidation	9	0.703125	1
Cell Budding	9	0.703125	1
Conjugation	8	0.625	1
Protein Glycosylation	8	0.625	1
Response To Heat	8	0.625	1
Translational Elongation	8	0.625	1
Organelle Inheritance	7	0.546875	1
Protein Dephosphorylation	6	0.46875	1
Vitamin Metabolic Process	6	0.46875	1
Response To Osmotic Stress	6	0.46875	1
Exocytosis	6	0.46875	1
Invasive Growth In Response To Glucose Limitation	5	0.390625	1
Methanol Utilization Pathway 2	4	0.3125	1
Protein Acylation	4	0.3125	1
Methanol Utilization Pathway	4	0.3125	1
Oligosaccharide Metabolic Process	4	0.3125	1
Membrane Invagination	4	0.3125	1
Pseudohyphal Growth	3	0.234375	1
Cell Morphogenesis	3	0.234375	1
Transposition	2	0.15625	1
Amino Acid Transport	2	0.15625	1
Carbohydrate Transport	1	0.078125	1
