# Supplementary material for: Deletion of low-essentiality, secretion-associated genes enhances recombinant protein production in Komagataella phaffii
Source: Microb Cell Fact. 2026 May 11;25:154. doi: 10.1186/s12934-026-03009-7 (PMC13343958; doi:10.1186/s12934-026-03009-7)
Supplement: Supplementary file 3 — Supplementary Material 3. [file 12934_2026_3009_MOESM3_ESM.xlsx]

## Sheet: Sheet1
Gene Group	Gene Count	Representation Percentage	Padj from ORA
Unclassified	731	57.1094
Response To Chemical	64	5	0.004049
Transcription From RNA Polymerase II Promoter	49	3.82812	1
Cellular Response To DNA Damage Stimulus	44	3.4375	1
Signaling	43	3.35938	0.002464
Carbohydrate Metabolic Process	43	3.35938	0.02546
Lipid Metabolic Process	41	3.20312	1
Cellular Amino Acid Metabolic Process	40	3.125	1
Ion Transport	38	2.96875	0.2661
Chromatin Organization	36	2.8125	1
DNA Repair	36	2.8125	1
Meiotic Cell Cycle	35	2.73438	1
Protein Complex Biogenesis	35	2.73438	1
Mitotic Cell Cycle	34	2.65625	1
Organelle Fission	33	2.57812	1
Cell Wall Organization Or Biogenesis	33	2.57812	0.03942
Other	31	2.42188	0.7352
Cytoskeleton Organization	31	2.42188	1
Mitochondrion Organization	30	2.34375	1
Regulation Of Organelle Organization	29	2.26562	1
DNARecombination	26	2.03125	1
Protein Targeting	26	2.03125	1
Proteolysis Involved In Cellular Protein Catabolic Process	24	1.875	1
Protein Acylation	23	1.79688	0.0005689
Conjugation	22	1.71875	0.04728
Regulation Of Cell Cycle	22	1.71875	1
Peptidyl-Amino Acid Modification	22	1.71875	1
Protein Modification By Small Protein Conjugation Or Removal	21	1.64062	1
Protein Phosphorylation	21	1.64062	1
Golgi Vesicle Transport	21	1.64062	1
Transmembrane Transport	21	1.64062	1
Histone Modification	21	1.64062	1
Sporulation	20	1.5625	0.4777
Cofactor Metabolic Process	18	1.40625	1
DNA Replication	17	1.32812	1
Nucleobase-Containing Small Molecule Metabolic Process	17	1.32812	1
Chromosome Segregation	17	1.32812	1
Nuclear Transport	16	1.25	1
Regulation Of Protein Modification Process	16	1.25	1
Response To Oxidative Stress	16	1.25	1
Monocarboxylic Acid Metabolic Process	15	1.17188	1
Response to Starvation	15	1.17188	1
Cellular Ion Homeostasis	14	1.09375	1
RNA Splicing	14	1.09375	1
mRNA Processing	14	1.09375	1
Peroxisome Organization	14	1.09375	1
Regulation Of DNA Metabolic Process	14	1.09375	1
Response To Osmotic Stress	13	1.01562	1
Protein Glycosylation	13	1.01562	1
Generation Of Precursor Metabolites And Energy	13	1.01562	1
Telomere Organization	13	1.01562	1
Regulation Of Transport	12	0.9375	1
"DNA-Templatedtranscription,Elongation"	12	0.9375	1
Invasive Growth In Response To Glucose Limitation	12	0.9375	1
Protein Lipidation	12	0.9375	1
Cytokinesis	11	0.859375	1
tRNA Processing	10	0.78125	1
Lipid Transport	10	0.78125	1
RNA Modification	10	0.78125	1
DNA-Templated transcription Initiation	10	0.78125	1
Endocytosis	10	0.78125	1
Protein Folding	10	0.78125	1
rRNA Processing	10	0.78125	1
RNA Catabolic Process	10	0.78125	1
Endosomal Transport	10	0.78125	1
Cell Budding	10	0.78125	1
Nucleobase-Containing Compound Transport	10	0.78125	1
Regulation Of Translation	9	0.703125	1
Response To Heat	9	0.703125	1
Pseudohyphal Growth	9	0.703125	1
Nucleus Organization	8	0.625	1
Protein Maturation	8	0.625	1
Vacuole Organization	7	0.546875	1
Organelle Inheritance	7	0.546875	1
Oligosaccharide Metabolic Process	7	0.546875	1
Transcription From RNA\Npolymerase I Promoter	7	0.546875	1
Protein Dephosphorylation	7	0.546875	1
Mitochondrial Translation	7	0.546875	1
Methanol Utilization Pathway	6	0.46875	1
Methanol Utilization Pathway 2	6	0.46875	1
Translational Initiation	6	0.46875	1
Organelle Fusion	5	0.390625	1
Transposition	5	0.390625	1
Transcription From RNA Polymerase III Promoter	5	0.390625	1
Protein Alkylation	5	0.390625	1
Organelle Assembly	5	0.390625	1
Ribosomal Small Subunit Biogenesis	5	0.390625	1
Exocytosis	4	0.3125	1
Vitamin Metabolic Process	4	0.3125	1
Amino Acid Transport	4	0.3125	1
DNA-Templated Transcription, Termination	4	0.3125	1
Translational Elongation	4	0.3125	1
Cytoplasmic Translation	4	0.3125	1
Cellular Respiration	4	0.3125	1
Membrane Fusion	3	0.234375	1
Ribosomal Large Subunit Biogenesis	3	0.234375	1
Vesicle Organization	3	0.234375	1
Cell Morphogenesis	2	0.15625	1
Ribosomal Subunit Export From Nucleus	2	0.15625	1
Membrane Invagination	1	0.078125	1
SnoRNA Processing	1	0.078125	1
Ribosome Assembly	1	0.078125	1
