# Supplementary material for: Deletion of low-essentiality, secretion-associated genes enhances recombinant protein production in Komagataella phaffii
Source: Microb Cell Fact. 2026 May 11;25:154. doi: 10.1186/s12934-026-03009-7 (PMC13343958; doi:10.1186/s12934-026-03009-7)
Supplement: Supplementary file 4 — Supplementary Material 4. [file 12934_2026_3009_MOESM4_ESM.xlsx]

## Sheet: Sheet1
Gene ID	Essentiality	Name	GS115_ID	Annotation (GS115-to-NRRL11430)
GQ67_02768	3.28749	RPL12A	GS115_000524	one-to-one
GQ67_00499	2.89684		GS115_002159	one-to-one
GQ67_00913	2.8593	PAM18	GS115_002591	one-to-one
GQ67_03643	2.8449	RPO21	GS115_003682	one-to-one
GQ67_02215	2.82145	ILV5	GS115_000786	one-to-one
GQ67_00982	2.71726	OST2	GS115_002664	one-to-one
GQ67_02886	2.71537	NUS1	GS115_000648	one-to-one
GQ67_04077	2.69272	KRS1	GS115_004124	one-to-one
GQ67_04449	2.63494	RPL3	GS115_004511	one-to-one
GQ67_00216	2.63228	PRE8	GS115_001868	one-to-one
GQ67_00595	2.56411	URA6	GS115_002260	one-to-one
GQ67_03457	2.53193	SCC2	GS115_003487	one-to-one
GQ67_02319	2.50125	RPP0	GS115_000066	one-to-one
GQ67_03133	2.48908	TFC6	GS115_003168	one-to-one
GQ67_02592	2.48623	TIM54	GS115_000348	one-to-one
GQ67_02612	2.479	LAT1	GS115_000368	one-to-one
GQ67_04012	2.4602	SAH1	GS115_004054	one-to-one
GQ67_05096	2.45095	NOP7	GS115_005168	one-to-one
GQ67_00945	2.41669	ESS1	GS115_002625	one-to-one
GQ67_02254	2.33533		GS115_000744	two_to_one
GQ67_03866	2.28897	DOC1	GS115_003909	one-to-one
GQ67_01472	2.28525	CGI121	GS115_001547	one-to-one
GQ67_02507	2.26597		GS115_000259	one-to-one
GQ67_01276	2.24504	PUP3	GS115_002970	one-to-one
GQ67_04085	2.2296	ERG11	GS115_004132	one-to-one
GQ67_04087	2.19959	MRPL38	GS115_004134	one-to-one
GQ67_03538	2.19765	BUD23	GS115_003570	one-to-one
GQ67_02829	2.19328	SPO7	GS115_000586	one-to-one
GQ67_04469	2.19279	HSP60	GS115_004532	one-to-one
GQ67_02771	2.19182	RML2	GS115_000527	one-to-one
GQ67_00219	2.16424	ERG13	GS115_001871	one-to-one
GQ67_00989	2.1534	MCM5	GS115_002671	one-to-one
GQ67_00777	2.15316	AFG2	GS115_002450	one-to-one
GQ67_02488	2.12846		GS115_000240	one-to-one
GQ67_00121	2.12583	RLI1	GS115_001770	one-to-one
GQ67_01212	2.117	PTI1	GS115_002904	one-to-one
GQ67_04877	2.10557	CEM1	GS115_004945	one-to-one
GQ67_03995	2.07169	SAM2	GS115_004038	one-to-one
GQ67_02156	2.07075	MGM101	GS115_000849	one-to-one
GQ67_04131	2.05075	TUP1	GS115_004178	one-to-one
GQ67_00782	2.0416	HEM1	GS115_002456	one-to-one
GQ67_05071	2.04113	AIM22	GS115_005142	one-to-one
GQ67_05050	2.01522	VMA7	GS115_005120	one-to-one
GQ67_04142	2.00036	ECM31	GS115_004189	one-to-one
GQ67_00720	1.99572	RPN2	GS115_002390	one-to-one
GQ67_04949	1.98416	NCE103	GS115_005020	one-to-one
GQ67_03482	1.96941	TSR2	GS115_003511	one-to-one
GQ67_03613	1.95907	IRR1	GS115_003650	one-to-one
GQ67_01546	1.95037		GS115_001474	one-to-one
GQ67_02284	1.93871		GS115_000029	one-to-one
GQ67_03495	1.93005	SUR2	GS115_003524	one-to-one
GQ67_04693	1.92186		GS115_004762	one-to-one
GQ67_04886	1.91663	TYS1	GS115_004956	one-to-one
GQ67_01666	1.91595	MRPL31	GS115_001352	one-to-one
GQ67_01712	1.91142		GS115_001306	one-to-one
GQ67_02442	1.90576	ERG12	GS115_000193	one-to-one
GQ67_04338	1.90395		GS115_004393	one-to-one
GQ67_04072	1.89988	ALG14	GS115_004119	one-to-one
GQ67_04453	1.89875	SWR1	GS115_004515	one-to-one
GQ67_01043	1.8983	HMO1	GS115_002730	one-to-one
GQ67_03116	1.88342		GS115_003149	one-to-one
GQ67_04903	1.8805	TUB2	GS115_004973	one-to-one
GQ67_00693	1.87533	SAC6	GS115_002362	one-to-one
GQ67_05315	1.87174	CDC48	GS115_005397	one-to-one
GQ67_03859	1.86771	RPS5	GS115_003902	one-to-one
GQ67_01629	1.86771	SSU72	GS115_001391	one-to-one
GQ67_04090	1.85853	TRP3	GS115_004137	one-to-one
GQ67_02770	1.85161	ATP5	GS115_000526	one-to-one
GQ67_01034	1.85139	PDA1	GS115_002720	one-to-one
GQ67_05173	1.83426		GS115_005245	one-to-one
GQ67_04545	1.83337	SEC21	GS115_004607	one-to-one
GQ67_02064	1.83226	MPE1	GS115_000944	one-to-one
GQ67_00221	1.82517	RSC9	GS115_001873	one-to-one
GQ67_05353	1.79891	RBA50	GS115_005355	one-to-one
GQ67_00539	1.77371	FAP7	GS115_002201	one-to-one
GQ67_04086	1.76892	MRP49	GS115_004133	one-to-one
GQ67_00794	1.76434	RPL28	GS115_002469	one-to-one
GQ67_00464	1.75781	WBP1	GS115_002120	one-to-one
GQ67_01232	1.75781	PER1	GS115_002924	one-to-one
GQ67_01759	1.75369	NOP56	GS115_001257	one-to-one
GQ67_01880	1.7513	FAS2	GS115_001134	one-to-one
GQ67_01698	1.75065	ILV3	GS115_001320	one-to-one
GQ67_04531	1.7327	RKI1	GS115_004593	one-to-one
GQ67_04992	1.73226		GS115_005061	one-to-one
GQ67_04509	1.7314	DCP2	GS115_004572	one-to-one
GQ67_05123	1.72558	CTK2	GS115_005195	one-to-one
GQ67_03458	1.72042	GCD6	GS115_003488	one-to-one
GQ67_03444	1.71741		GS115_003473	two_to_one
GQ67_01883	1.69578	PGK1	GS115_001131	one-to-one
GQ67_00478	1.6928	FCP1	GS115_002136	one-to-one
GQ67_01113	1.68385	MSS51	GS115_002802	one-to-one
GQ67_02574	1.67875	POB3	GS115_000330	one-to-one
GQ67_05267	1.67196	FYV7	GS115_005342	one-to-one
GQ67_01934	1.67111		GS115_001079	one-to-one
GQ67_00420	1.66942		GS115_002075	one-to-one
GQ67_05155	1.6618	BIR1	GS115_005226	one-to-one
GQ67_04296	1.65948		GS115_004351	one-to-one
GQ67_01824	1.65927	ENP2	GS115_001188	one-to-one
GQ67_02809	1.65547	THP1	GS115_000565	one-to-one
GQ67_02687	1.65463	COG7	GS115_000442	one-to-one
GQ67_02151	1.64999		GS115_000854	one-to-one
GQ67_02633	1.64936	PCM1	GS115_000388	one-to-one
GQ67_00553	1.64767	GIS1	GS115_002217	one-to-one
GQ67_02435	1.6462	EFR3	GS115_000186	one-to-one
GQ67_02542	1.63969	IRC19	GS115_000297	one-to-one
GQ67_03626	1.63927	ALG5	GS115_003664	one-to-one
GQ67_01536	1.63424	ERG26	GS115_001485	one-to-one
GQ67_01762	1.62879	UPS1	GS115_001254	one-to-one
GQ67_02365	1.62858	YNL181W	GS115_000114	one-to-one
GQ67_03466	1.62336	SUP35	GS115_003496	one-to-one
GQ67_05016	1.62252	MCD1	GS115_005085	one-to-one
GQ67_01213	1.61877	SEC9	GS115_002905	one-to-one
GQ67_02093	1.61835	MTR3	GS115_000913	one-to-one
GQ67_04591	1.61668	CAX4	GS115_004655	one-to-one
GQ67_02402	1.61085	CDC27	GS115_000153	one-to-one
GQ67_04089	1.60337		GS115_004136	one-to-one
GQ67_01475	1.60088	SRC1	GS115_001544	two_to_one
GQ67_04168	1.60026	RIB4	GS115_004217	one-to-one
GQ67_00429	1.59674	RMP1	GS115_002083	one-to-one
GQ67_00897	1.59653	GAB1	GS115_002576	one-to-one
GQ67_04270	1.59032	SKP1	GS115_004323	one-to-one
GQ67_03139	1.58805	ERG1	GS115_003174	one-to-one
GQ67_03750	1.57588	CBP6	GS115_003791	one-to-one
GQ67_05333	1.57033	MRPL23	GS115_005378	one-to-one
GQ67_00790	1.55394	NSA1	GS115_002465	one-to-one
GQ67_04590	1.55027	KAP95	GS115_004654	one-to-one
GQ67_00258	1.54802	MRP1	GS115_001912	one-to-one
GQ67_00487	1.54395	MRPL4	GS115_002145	one-to-one
GQ67_02824	1.54232	LIP2	GS115_000581	one-to-one
GQ67_02271	1.54171	KAP104	GS115_000017	one-to-one
GQ67_00911	1.54069	APL6	GS115_002589	one-to-one
GQ67_04823	1.53723	SPB1	GS115_004893	one-to-one
GQ67_03832	1.53662	TFA2	GS115_003875	one-to-one
GQ67_02189	1.5352	MVD1	GS115_000815	one-to-one
GQ67_00892	1.53398		GS115_002570	one-to-one
GQ67_00400	1.53195	RPS26A	GS115_002053	one-to-one
GQ67_03940	1.52891	CCM1	GS115_003984	one-to-one
GQ67_00102	1.52668	CCT7	GS115_001751	one-to-one
GQ67_04288	1.51294		GS115_004343	one-to-one
GQ67_04359	1.49605	ARO7	GS115_004416	one-to-one
GQ67_00719	1.48865	UTP7	GS115_002389	one-to-one
GQ67_00150	1.48685	PUP1	GS115_001800	one-to-one
GQ67_05302	1.48505	MTF1	GS115_005409	one-to-one
GQ67_03880	1.47807		GS115_003922	one-to-one
GQ67_04458	1.47787	TUB4	GS115_004521	one-to-one
GQ67_04770	1.47727	HEM2	GS115_004836	one-to-one
GQ67_00601	1.47647	BEM1	GS115_002266	one-to-one
GQ67_02298	1.47607	CDC34	GS115_000043	one-to-one
GQ67_03637	1.47269	TUF1	GS115_003676	one-to-one
GQ67_04136	1.47209	NPA3	GS115_004183	one-to-one
GQ67_01749	1.46991	TFG2	GS115_001268	one-to-one
GQ67_02237	1.46673	ERG24	GS115_000764	one-to-one
GQ67_00722	1.46653		GS115_002392	one-to-one
GQ67_04088	1.46355	KRE9	GS115_004135	one-to-one
GQ67_02681	1.46236	ISA1	GS115_000436	one-to-one
GQ67_03584	1.46137		GS115_003617	one-to-one
GQ67_04933	1.45761		GS115_005005	one-to-one
GQ67_01131	1.45385	SAM50	GS115_002821	one-to-one
GQ67_02512	1.45148	SWP1	GS115_000266	one-to-one
GQ67_00721	1.45069	SER3	GS115_002391	one-to-one
GQ67_02646	1.4501	RPN9	GS115_000402	one-to-one
GQ67_03295	1.44832	CDC5	GS115_003318	one-to-one
GQ67_00437	1.44576	MSM1	GS115_002092	one-to-one
GQ67_01882	1.4434	ARG82	GS115_001132	one-to-one
GQ67_00920	1.44261	MEF1	GS115_002598	one-to-one
GQ67_02314	1.44064	LHS1	GS115_000061	one-to-one
GQ67_04180	1.44044		GS115_004229	one-to-one
GQ67_03727	1.43749	PRP9	GS115_003767	one-to-one
GQ67_00870	1.43259	MRPL17	GS115_002549	one-to-one
GQ67_05192	1.432	FMN1	GS115_005265	one-to-one
GQ67_02607	1.43121	TFC3	GS115_000363	one-to-one
GQ67_04649	1.43023		GS115_004718	one-to-one
GQ67_04186	1.42847	ROX3	GS115_004235	one-to-one
GQ67_01087	1.42084	MSW1	GS115_002776	one-to-one
GQ67_01873	1.41869	DRE2	GS115_001141	one-to-one
GQ67_00762	1.41615	APC5	GS115_002434	one-to-one
GQ67_00168	1.41596	KAR2	GS115_001821	one-to-one
GQ67_00192	1.41381	QRI7	GS115_001845	one-to-one
GQ67_00630	1.41128	PEP3	GS115_002296	one-to-one
GQ67_00743	1.40778		GS115_002415	one-to-one
GQ67_02742	1.40583	TFC8	GS115_000494	one-to-one
GQ67_01038	1.39982	CYT2	GS115_002725	one-to-one
GQ67_03382	1.39904	TOP2	GS115_003409	one-to-one
GQ67_02932	1.39865	RRP7	GS115_000697	one-to-one
GQ67_03075	1.3973	RRP5	GS115_003108	one-to-one
GQ67_04642	1.39458	SPT6	GS115_004711	one-to-one
GQ67_01409	1.39362	TEF1	GS115_001617	one-to-one
GQ67_00483	1.39246	TDH3	GS115_002141	one-to-one
GQ67_04468	1.38956	HTZ1	GS115_004531	one-to-one
GQ67_00207	1.38762	CFT2	GS115_001860	one-to-one
GQ67_01988	1.38396	CDC7	GS115_001022	one-to-one
GQ67_02167	1.38184	RPO41	GS115_000838	one-to-one
GQ67_03547	1.37991	MRPL1	GS115_003579	one-to-one
GQ67_00725	1.37549	FKS1	GS115_002395	one-to-one
GQ67_04550	1.37549	ILV2	GS115_004612	one-to-one
GQ67_02049	1.37011		GS115_000959	one-to-one
GQ67_03651	1.36857	ATP1	GS115_003690	one-to-one
GQ67_01304	1.36819	LPD1	GS115_002999	one-to-one
GQ67_05332	1.36283	RPB7	GS115_005379	one-to-one
GQ67_02621	1.35977	NUG1	GS115_000376	one-to-one
GQ67_02473	1.3529		GS115_000224	one-to-one
GQ67_01967	1.3529	SRP72	GS115_001044	one-to-one
GQ67_00649	1.34718	URA4	GS115_002316	one-to-one
GQ67_02447	1.34243	RAM2	GS115_000198	one-to-one
GQ67_01998	1.34243	SPT15	GS115_001012	one-to-one
GQ67_03531	1.34205	MPS1	GS115_003563	one-to-one
GQ67_04255	1.33769	PMI40	GS115_004307	one-to-one
GQ67_03540	1.33674	ATP23	GS115_003572	one-to-one
GQ67_02011	1.33655	MRPL51	GS115_000999	one-to-one
GQ67_04191	1.33049	CDC15	GS115_004240	one-to-one
GQ67_02005	1.32955		GS115_001005	one-to-one
GQ67_04152	1.32313	HCR1	GS115_004200	one-to-one
GQ67_00151	1.32105	ISM1	GS115_001801	one-to-one
GQ67_01413	1.31879	ROT1	GS115_001612	one-to-one
GQ67_01247	1.3171	EBP2	GS115_002940	one-to-one
GQ67_02547	1.31597	TIF34	GS115_000302	one-to-one
GQ67_00991	1.31578	TAL1	GS115_002673	one-to-one
GQ67_03999	1.31372	UGO1	GS115_004042	one-to-one
GQ67_01483	1.31278	ALG2	GS115_001537	one-to-one
GQ67_00214	1.31053	TUB1	GS115_001866	one-to-one
GQ67_02027	1.3094	CLC1	GS115_000981	one-to-one
GQ67_04556	1.30827	QNS1	GS115_004618	one-to-one
GQ67_02217	1.30659	ADE4	GS115_000784	one-to-one
GQ67_03341	1.3064	GLN4	GS115_003365	one-to-one
GQ67_05182	1.30415	CDC43	GS115_005255	one-to-one
GQ67_04444	1.30135		GS115_004505	one-to-one
GQ67_00999	1.29892	ARC40	GS115_002684	one-to-one
GQ67_03662	1.29742	RPS12	GS115_003701	one-to-one
GQ67_02828	1.29351	MDM10	GS115_000585	one-to-one
GQ67_05087	1.28922		GS115_005159	one-to-one
GQ67_00829	1.28012	ALG1	GS115_002505	one-to-one
GQ67_00965	1.27734	KRE33	GS115_002646	one-to-one
GQ67_04052	1.27345	ORC6	GS115_004098	one-to-one
GQ67_03319	1.27326	YJU2	GS115_003343	one-to-one
GQ67_03067	1.26625		GS115_003098	one-to-one
GQ67_00489	1.26348		GS115_002147	one-to-one
GQ67_03521	1.26201		GS115_003553	one-to-one
GQ67_00498	1.26072	CUS1	GS115_002158	one-to-one
GQ67_01182	1.25888	ADO1	GS115_002873	one-to-one
GQ67_04806	1.25888	RRN10	GS115_004874	one-to-one
GQ67_03932	1.25851	NSP1	GS115_003977	one-to-one
GQ67_02835	1.25557	FUN12	GS115_000592	one-to-one
GQ67_01757	1.2475	YKE2	GS115_001259	one-to-one
GQ67_00243	1.24476	CBP3	GS115_001895	one-to-one
GQ67_04546	1.24366	CUS2	GS115_004608	one-to-one
GQ67_00253	1.24348		GS115_001906	one-to-one
GQ67_02138	1.24238	HOM6	GS115_000867	one-to-one
GQ67_04171	1.24183	VMA3	GS115_004220	one-to-one
GQ67_03715	1.23618		GS115_003754	one-to-one
GQ67_01589	1.23199	MSF1	GS115_001431	one-to-one
GQ67_05045	1.22926		GS115_005115	one-to-one
GQ67_02288	1.22382	PAM16	GS115_000033	one-to-one
GQ67_05303	1.22363	TAF7	GS115_005408	one-to-one
GQ67_05093	1.21983	SRB5	GS115_005165	one-to-one
GQ67_02415	1.21965	CFD1	GS115_000167	one-to-one
GQ67_05179	1.21657	URA7	GS115_005251	one-to-one
GQ67_04743	1.21531	CDC60	GS115_004810	one-to-one
GQ67_04070	1.2135	HEM13	GS115_004117	one-to-one
GQ67_02557	1.21314	DPM1	GS115_000312	one-to-one
GQ67_04028	1.20719	NOP53	GS115_004070	one-to-one
GQ67_01461	1.20665	YKT6	GS115_001564	one-to-one
GQ67_01334	1.20251		GS115_003029	one-to-one
GQ67_00881	1.20215	PRP39	GS115_002560	one-to-one
GQ67_00469	1.19515		GS115_002126	one-to-one
GQ67_00689	1.19444	ERG27	GS115_002358	one-to-one
GQ67_03135	1.19408	BIG1	GS115_003170	one-to-one
GQ67_02529	1.19265	YDR161W	GS115_000284	one-to-one
GQ67_04715	1.19193	IES6	GS115_004780	one-to-one
GQ67_04022	1.19175	RPN1	GS115_004064	one-to-one
GQ67_02839	1.19032	RPC31	GS115_000597	one-to-one
GQ67_00848	1.18907		GS115_002526	one-to-one
GQ67_00422	1.18692	NMD3	GS115_002077	one-to-one
GQ67_03188	1.18657	RIB3	GS115_003225	one-to-one
GQ67_01551	1.18621	RPS2	GS115_001469	one-to-one
GQ67_01572	1.18532	TRA1	GS115_001449	one-to-one
GQ67_01591	1.17979	RFC5	GS115_001429	one-to-one
GQ67_01233	1.1789	INO1	GS115_002925	one-to-one
GQ67_01622	1.1789	SPT16	GS115_001398	one-to-one
GQ67_00262	1.17641	NOP16	GS115_001916	one-to-one
GQ67_01886	1.17375		GS115_001128	one-to-one
GQ67_01751	1.17126	CWC24	GS115_001265	one-to-one
GQ67_03127	1.17126	RIO1	GS115_003161	one-to-one
GQ67_03060	1.16683		GS115_003091	one-to-one
GQ67_03854	1.16595	NOC4	GS115_003897	one-to-one
GQ67_03119	1.16471		GS115_003152	one-to-one
GQ67_03383	1.16418	MSL5	GS115_003410	one-to-one
GQ67_03996	1.16205	TDA3	GS115_004039	one-to-one
GQ67_03107	1.1617	RPL19A	GS115_003138	two_to_one
GQ67_04441	1.16029	RPL6B	GS115_004502	one-to-one
GQ67_01427	1.15958	RPL36A	GS115_001598	one-to-one
GQ67_04684	1.15941	RPB3	GS115_004753	one-to-one
GQ67_00657	1.15782	SDS22	GS115_002324	one-to-one
GQ67_01962	1.15341	PSF2	GS115_001049	one-to-one
GQ67_01657	1.15288	NOP12	GS115_001362	one-to-one
GQ67_01379	1.14954	SSE1	GS115_001646	one-to-one
GQ67_03450	1.14831		GS115_003480	one-to-one
GQ67_03693	1.14498	SEC24	GS115_003734	one-to-one
GQ67_03164	1.1434	TEL2	GS115_003199	one-to-one
GQ67_00249	1.1392		GS115_001901	one-to-one
GQ67_04716	1.13832	TCA17	GS115_004781	one-to-one
GQ67_02122	1.13687	MED11	GS115_000883	one-to-one
GQ67_01588	1.1364	TAH18	GS115_001432	one-to-one
GQ67_03649	1.1343	RPC53	GS115_003688	one-to-one
GQ67_03167	1.13116	RHO1	GS115_003202	one-to-one
GQ67_04879	1.12872	CCT6	GS115_004947	one-to-one
GQ67_04021	1.12872	AFT2	GS115_004063	one-to-one
GQ67_04418	1.12855	SMC2	GS115_004477	one-to-one
GQ67_04428	1.12507	END3	GS115_004489	one-to-one
GQ67_00562	1.11847		GS115_002226	one-to-one
GQ67_01151	1.11795	CWC2	GS115_002841	one-to-one
GQ67_05070	1.11726	POP4	GS115_005141	one-to-one
GQ67_02941	1.11709	LAG1	GS115_000706	one-to-one
GQ67_04635	1.11691	RPO31	GS115_004704	one-to-one
GQ67_00113	1.11587	TRM1	GS115_001762	one-to-one
GQ67_01004	1.11362	MDJ1	GS115_002689	one-to-one
GQ67_05356	1.11345		GS115_005350	many_to_many
GQ67_00153	1.11311	EFT1	GS115_001803	one-to-one
GQ67_01745	1.11276	ALG11	GS115_001272	one-to-one
GQ67_00947	1.10827	NOP2	GS115_002627	one-to-one
GQ67_04815	1.10827	RPS13	GS115_004885	one-to-one
GQ67_03449	1.10723	SKI6	GS115_003479	one-to-one
GQ67_00696	1.1062	GLC7	GS115_002366	one-to-one
GQ67_03266	1.10534	PHS1	GS115_003289	one-to-one
GQ67_03873	1.10293	NIP1	GS115_003916	one-to-one
GQ67_04039	1.10172	VRG4	GS115_004083	one-to-one
GQ67_05321	1.09828	NUP82	GS115_005391	one-to-one
GQ67_03925	1.09708	ROK1	GS115_003968	one-to-one
GQ67_00108	1.09536	KAE1	GS115_001757	one-to-one
GQ67_03862	1.09365	DPB2	GS115_003905	one-to-one
GQ67_03606	1.09177	RRN9	GS115_003641	one-to-one
GQ67_01690	1.09159	ATP3	GS115_001328	one-to-one
GQ67_04763	1.08903	RPP1A	GS115_004830	one-to-one
GQ67_02359	1.08851	ACO1	GS115_000108	one-to-one
GQ67_04514	1.0868	RNR2	GS115_004576	one-to-one
GQ67_01615	1.08629	NAM2	GS115_001404	one-to-one
GQ67_03989	1.08407	NUP159	GS115_004032	one-to-one
GQ67_02696	1.08117	CIT1	GS115_000451	one-to-one
GQ67_02430	1.08032	DML1	GS115_000182	one-to-one
GQ67_01917	1.07743		GS115_001095	one-to-one
GQ67_02455	1.07726	YOR262W	GS115_000206	one-to-one
GQ67_05249	1.07556	AFG3	GS115_005323	one-to-one
GQ67_00856	1.0742	YML6	GS115_002534	one-to-one
GQ67_03202	1.07369	TFA1	GS115_003239	one-to-one
GQ67_04325	1.07318	CYC1	GS115_004378	one-to-one
GQ67_05147	1.06961	PRP19	GS115_005221	one-to-one
GQ67_00416	1.0686	EFB1	GS115_002071	one-to-one
GQ67_01646	1.05913	VPS35	GS115_001373	one-to-one
GQ67_03471	1.05609	ACS2	GS115_003501	one-to-one
GQ67_01519	1.05593		GS115_001501	one-to-one
GQ67_03685	1.05559	CET1	GS115_003726	one-to-one
GQ67_01202	1.0534	TRK2	GS115_002894	one-to-one
GQ67_03161	1.05222	FRS1	GS115_003196	one-to-one
GQ67_03432	1.05172	SPF1	GS115_003460	one-to-one
GQ67_03351	1.05105	PRO1	GS115_003377	one-to-one
GQ67_01116	1.05071	GUK1	GS115_002805	one-to-one
GQ67_01820	1.0497	EMW1	GS115_001192	one-to-one
GQ67_01415	1.04954		GS115_001610	one-to-one
GQ67_00357	1.0492	SHE4	GS115_002008	one-to-one
GQ67_01189	1.04702	SEN2	GS115_002880	one-to-one
GQ67_01173	1.04651	RSM25	GS115_002863	one-to-one
GQ67_01679	1.04501	RPS0A	GS115_001339	one-to-one
GQ67_00202	1.04434	CCA1	GS115_001855	one-to-one
GQ67_03125	1.03831	ESF1	GS115_003159	one-to-one
GQ67_02926	1.03348	RPL5	GS115_000691	one-to-one
GQ67_04527	1.03298	PET9	GS115_004589	one-to-one
GQ67_01097	1.03181	THS1	GS115_002785	one-to-one
GQ67_02337	1.03131		GS115_000085	one-to-one
GQ67_03072	1.03131	PRS3	GS115_003105	one-to-one
GQ67_04349	1.03114		GS115_004406	one-to-one
GQ67_05218	1.03081	RPC40	GS115_005291	one-to-one
GQ67_00140	1.03081	CDC42	GS115_001790	one-to-one
GQ67_01868	1.02965	ERG10	GS115_001146	one-to-one
GQ67_01973	1.02915	GRX5	GS115_001038	one-to-one
GQ67_01485	1.02749	NPL6	GS115_001535	one-to-one
GQ67_02631	1.0245	UTP8	GS115_000386	one-to-one
GQ67_01981	1.02168	MRPL20	GS115_001029	one-to-one
GQ67_02514	1.01886		GS115_000268	one-to-one
GQ67_04711	1.01671	IFA38	GS115_004776	one-to-one
GQ67_00940	1.0111	RPA190	GS115_002619	one-to-one
GQ67_02609	1.01011	MSK1	GS115_000365	one-to-one
GQ67_03845	1.00715	PRE3	GS115_003888	one-to-one
GQ67_05163	1.00616	PRE7	GS115_005235	one-to-one
GQ67_04646	1.006	ETR1	GS115_004715	one-to-one
GQ67_00044	1.00452	ROX1	GS115_001690	one-to-one
GQ67_03767	1.00271	STS1	GS115_003808	one-to-one
GQ67_01713	1.00107		GS115_001305	one-to-one
GQ67_03694	0.997796	COX5A	GS115_003735	one-to-one
GQ67_03826	0.99665	LCB2	GS115_003870	one-to-one
GQ67_00584	0.995015		GS115_002249	one-to-one
GQ67_03098	0.994851	ENO1	GS115_003130	one-to-one
GQ67_02767	0.990116	MDN1	GS115_000521	one-to-one
GQ67_03646	0.986856	CCT4	GS115_003685	one-to-one
GQ67_01204	0.986368	SPT10	GS115_002896	one-to-one
GQ67_03586	0.984578	PAH1	GS115_003619	one-to-one
GQ67_02971	0.984253	MRPS8	GS115_000737	one-to-one
GQ67_03647	0.982465	CDC123	GS115_003686	one-to-one
GQ67_00942	0.979542	NBP35	GS115_002622	one-to-one
GQ67_03729	0.973226		GS115_003769	one-to-one
GQ67_02035	0.971771	TKL1	GS115_000973	one-to-one
GQ67_01490	0.969994	PAP1	GS115_001530	one-to-one
GQ67_03069	0.968864	ARH1	GS115_003100	one-to-one
GQ67_00796	0.967897		GS115_002471	one-to-one
GQ67_03955	0.966607	RAT1	GS115_003999	one-to-one
GQ67_00739	0.964996	MDM31	GS115_002411	one-to-one
GQ67_03047	0.96403	RLP7	GS115_003078	one-to-one
GQ67_00267	0.963547		GS115_001920	one-to-one
GQ67_03465	0.957924	BUR2	GS115_003495	one-to-one
GQ67_04648	0.956962		GS115_004717	one-to-one
GQ67_03455	0.948961	SPC19	GS115_003485	one-to-one
GQ67_02617	0.948003	RPT6	GS115_000372	one-to-one
GQ67_01616	0.945133	CDC24	GS115_001403	one-to-one
GQ67_03690	0.944495	SRP1	GS115_003731	one-to-one
GQ67_04721	0.943221	YNL108C	GS115_004787	one-to-one
GQ67_00894	0.942426	RPC82	GS115_002572	one-to-one
GQ67_03349	0.94163	LTV1	GS115_003375	one-to-one
GQ67_01623	0.940358		GS115_001397	one-to-one
GQ67_04411	0.940358	MSD1	GS115_004469	one-to-one
GQ67_04560	0.939881		GS115_004622	one-to-one
GQ67_01887	0.939722		GS115_001127	one-to-one
GQ67_03696	0.937817	COG5	GS115_003737	one-to-one
GQ67_03169	0.936389	NUT2	GS115_003204	one-to-one
GQ67_00235	0.934962	MGM1	GS115_001887	one-to-one
GQ67_04354	0.934803	SCM3	GS115_004411	one-to-one
GQ67_01224	0.934328	IBA57	GS115_002916	one-to-one
GQ67_01724	0.933536	SPT21	GS115_001293	one-to-one
GQ67_01611	0.931478	MRPS35	GS115_001409	two_to_one
GQ67_03712	0.93132	NIC96	GS115_003751	one-to-one
GQ67_03800	0.931162	MTW1	GS115_003842	one-to-one
GQ67_05090	0.929581	GLE2	GS115_005162	one-to-one
GQ67_03749	0.926738		GS115_003790	one-to-one
GQ67_00323	0.925634		GS115_001976	one-to-one
GQ67_04549	0.91808	NOC2	GS115_004611	one-to-one
GQ67_04218	0.916196	HSH49	GS115_004268	one-to-one
GQ67_00761	0.915882	PIS1	GS115_002433	one-to-one
GQ67_00172	0.915882	MED6	GS115_001825	one-to-one
GQ67_03788	0.914314	GEM1	GS115_003830	one-to-one
GQ67_04178	0.912278		GS115_004227	one-to-one
GQ67_00612	0.909618		GS115_002277	one-to-one
GQ67_03441	0.908212		GS115_003469	one-to-one
GQ67_04404	0.90587		GS115_004463	one-to-one
GQ67_05032	0.90509	ASM4	GS115_005102	one-to-one
GQ67_04568	0.90509	CSM3	GS115_004630	one-to-one
GQ67_02665	0.901351	TAF6	GS115_000420	one-to-one
GQ67_01258	0.900107	ARF1	GS115_002952	one-to-one
GQ67_01540	0.89964		GS115_001480	one-to-one
GQ67_03700	0.898086		GS115_003741	one-to-one
GQ67_02364	0.894517	UBP10	GS115_000113	one-to-one
GQ67_03686	0.892193	PGA1	GS115_003727	one-to-one
GQ67_05207	0.889099	RPL25	GS115_005280	one-to-one
GQ67_01858	0.887554	ERG20	GS115_001156	one-to-one
GQ67_02977	0.8874	YHR020W	GS115_000742	one-to-one
GQ67_05342	0.886782	MRPL35	GS115_005368	one-to-one
GQ67_01252	0.886011	SEN34	GS115_002945	one-to-one
GQ67_03279	0.885856	YPT1	GS115_003301	one-to-one
GQ67_00987	0.884931	RPN11	GS115_002669	one-to-one
GQ67_04436	0.884469	RNT1	GS115_004497	one-to-one
GQ67_02148	0.883236	FTR1	GS115_000857	one-to-one
GQ67_03323	0.88108		GS115_003347	one-to-one
GQ67_00735	0.880465		GS115_002407	one-to-one
GQ67_01914	0.879081	ERB1	GS115_001098	one-to-one
GQ67_03245	0.87862		GS115_003268	one-to-one
GQ67_00753	0.877392	RVB2	GS115_002425	one-to-one
GQ67_02032	0.874323	LYS2	GS115_000976	one-to-one
GQ67_01134	0.872945		GS115_002824	one-to-one
GQ67_04786	0.872332	CDC50	GS115_004852	one-to-one
GQ67_00110	0.871108		GS115_001759	one-to-one
GQ67_01805	0.870649	CAK1	GS115_001209	one-to-one
GQ67_05086	0.869426	PET112	GS115_005158	one-to-one
GQ67_04216	0.868967		GS115_004265	one-to-one
GQ67_04341	0.868203	RFA2	GS115_004397	one-to-one
GQ67_04345	0.867898	YEF3	GS115_004401	one-to-one
GQ67_04927	0.867745	MMM1	GS115_004997	one-to-one
GQ67_02057	0.867745	HSP82	GS115_000951	one-to-one
GQ67_00309	0.866829	TOA1	GS115_001962	one-to-one
GQ67_03967	0.864389	MAS1	GS115_004011	one-to-one
GQ67_03795	0.864085	MIP1	GS115_003837	one-to-one
GQ67_03568	0.859216	PRP2	GS115_003601	one-to-one
GQ67_02445	0.858304		GS115_000196	one-to-one
GQ67_00276	0.857242	VMA5	GS115_001929	one-to-one
GQ67_03186	0.85709	YDR341C	GS115_003223	one-to-one
GQ67_00433	0.84816	ERG7	GS115_002087	one-to-one
GQ67_01902	0.845445	DFR1	GS115_001111	one-to-one
GQ67_01740	0.845294	RPS9A	GS115_001278	one-to-one
GQ67_04891	0.844541	ORC1	GS115_004961	one-to-one
GQ67_04155	0.844541	PWP1	GS115_004203	one-to-one
GQ67_03933	0.843788	GPM1	GS115_003978	one-to-one
GQ67_01977	0.842584	TID3	GS115_001033	one-to-one
GQ67_01976	0.842584	SSL2	GS115_001034	one-to-one
GQ67_04035	0.841982	MRPL3	GS115_004079	one-to-one
GQ67_03281	0.84138		GS115_003303	one-to-one
GQ67_05336	0.840929	RRP15	GS115_005374	one-to-one
GQ67_00900	0.840028	AOS1	GS115_002578	one-to-one
GQ67_03534	0.839727	ALA1	GS115_003566	one-to-one
GQ67_02128	0.839427	NRD1	GS115_000878	one-to-one
GQ67_04006	0.836576	NCB2	GS115_004049	one-to-one
GQ67_03798	0.835827	MRS2	GS115_003840	one-to-one
GQ67_00780	0.835827		GS115_002454	one-to-one
GQ67_01515	0.834478	LAS17	GS115_001505	one-to-one
GQ67_01846	0.83358		GS115_001168	one-to-one
GQ67_02916	0.832084	KRR1	GS115_000679	one-to-one
GQ67_02357	0.830142	TIF6	GS115_000106	one-to-one
GQ67_02335	0.829544	POL2	GS115_000083	one-to-one
GQ67_00699	0.828947		GS115_002368	one-to-one
GQ67_00540	0.828798	CDC36	GS115_002202	one-to-one
GQ67_00273	0.827157	SOV1	GS115_001926	one-to-one
GQ67_00760	0.826412	RIX1	GS115_002432	one-to-one
GQ67_05082	0.823732	ENP1	GS115_005153	one-to-two
GQ67_04849	0.820314	SFB3	GS115_004918	one-to-one
GQ67_03153	0.820017	STP22	GS115_003188	one-to-one
GQ67_05081	0.817644	PLC1	GS115_005152	one-to-one
GQ67_04292	0.817051	TFC1	GS115_004347	one-to-one
GQ67_00413	0.816903		GS115_002068	one-to-one
GQ67_03839	0.816162	CLP1	GS115_003882	one-to-two
GQ67_01333	0.813203		GS115_003027	one-to-one
GQ67_04173	0.809217	DIS3	GS115_004222	one-to-one
GQ67_01203	0.808775	URA2	GS115_002895	one-to-one
GQ67_00738	0.806565	CDC73	GS115_002410	one-to-one
GQ67_03088	0.804212	ULA1	GS115_003120	one-to-one
GQ67_03814	0.803918	RPS31	GS115_003857	one-to-one
GQ67_02871	0.803036	SRB7	GS115_000633	one-to-one
GQ67_04004	0.802008		GS115_004047	one-to-one
GQ67_00930	0.801862	JIP5	GS115_002609	one-to-one
GQ67_01541	0.799808	GUS1	GS115_001479	one-to-one
GQ67_00299	0.798489	CTR86	GS115_001951	one-to-one
GQ67_03893	0.795709	KIC1	GS115_003936	one-to-one
GQ67_01545	0.794685	MOT2	GS115_001475	one-to-one
GQ67_04781	0.794393	YLR057W	GS115_004847	one-to-one
GQ67_02069	0.794247	PRE1	GS115_000938	one-to-one
GQ67_02181	0.793809	APL2	GS115_000823	one-to-one
GQ67_01092	0.793809	IMP3	GS115_002781	one-to-one
GQ67_00711	0.793225	GAR1	GS115_002381	one-to-one
GQ67_01667	0.793079	SPC24	GS115_001351	one-to-one
GQ67_04543	0.791766	MCM2	GS115_004605	one-to-one
GQ67_00786	0.791766		GS115_002461	one-to-one
GQ67_04103	0.791037	CDC33	GS115_004150	one-to-one
GQ67_01705	0.790308	SEC6	GS115_001313	one-to-one
GQ67_01797	0.785652		GS115_001218	one-to-one
GQ67_02702	0.784635	YCR016W	GS115_000457	one-to-one
GQ67_01104	0.784199		GS115_002792	one-to-one
GQ67_04734	0.779272	GCD1	GS115_004800	one-to-one
GQ67_01595	0.776814	ADE6	GS115_001425	one-to-one
GQ67_00222	0.77667		GS115_001874	one-to-one
GQ67_04174	0.775514	SLI15	GS115_004223	one-to-one
GQ67_00067	0.775514	FES1	GS115_001714	one-to-two
GQ67_00527	0.77537	RPS14A	GS115_002188	one-to-one
GQ67_00155	0.773062	RPB2	GS115_001805	one-to-one
GQ67_03678	0.771622	FEN1	GS115_003719	one-to-one
GQ67_01302	0.768888	RSC1	GS115_002997	one-to-one
GQ67_01342	0.768314	RHB1	GS115_003037	one-to-one
GQ67_01330	0.767739	SNP1	GS115_003024	one-to-one
GQ67_01387	0.764726	GPI18	GS115_001638	one-to-one
GQ67_01951	0.764583	ERV14	GS115_001060	one-to-one
GQ67_04618	0.764296	SER2	GS115_004685	one-to-one
GQ67_00104	0.76315	SPC34	GS115_001753	one-to-one
GQ67_00144	0.762291	RVS167	GS115_001794	one-to-one
GQ67_00928	0.762005	CCT3	GS115_002607	one-to-one
GQ67_00934	0.759574		GS115_002613	one-to-one
GQ67_04797	0.757148	ZIM17	GS115_004865	one-to-one
GQ67_03968	0.755865	UBA1	GS115_004012	one-to-one
GQ67_04803	0.75501	RFT1	GS115_004871	one-to-one
GQ67_03348	0.754583	BFR2	GS115_003374	one-to-one
GQ67_00664	0.753444	DIP2	GS115_002331	one-to-one
GQ67_04251	0.752448	MSY1	GS115_004302	one-to-one
GQ67_00070	0.752022		GS115_001717	one-to-one
GQ67_01026	0.748898	FOL1	GS115_002711	one-to-one
GQ67_00307	0.744507	MED8	GS115_001960	one-to-one
GQ67_00610	0.744224	ARP3	GS115_002275	one-to-one
GQ67_04381	0.744083	PEP8	GS115_004440	one-to-one
GQ67_02657	0.743093	RRS1	GS115_000412	one-to-one
GQ67_01769	0.742104	VPS38	GS115_001247	one-to-one
GQ67_03695	0.740693	HPM1	GS115_003736	one-to-one
GQ67_04172	0.739424	SNU13	GS115_004221	one-to-one
GQ67_04217	0.737874	FMP43	GS115_004266	one-to-one
GQ67_01194	0.737171	SIS1	GS115_002885	one-to-one
GQ67_01426	0.736467	MRPL24	GS115_001599	one-to-one
GQ67_00339	0.735061	SPT14	GS115_001992	one-to-one
GQ67_01900	0.732814	RAI1	GS115_001113	one-to-one
GQ67_05197	0.732674	PRP42	GS115_005270	one-to-one
GQ67_05238	0.731131	MRPL32	GS115_005312	one-to-one
GQ67_04526	0.725675	RPL16A	GS115_004588	one-to-one
GQ67_00589	0.722746	APL4	GS115_002254	one-to-one
GQ67_01494	0.721075		GS115_001526	one-to-one
GQ67_04749	0.719823	PRO3	GS115_004816	one-to-one
GQ67_03346	0.714963	COQ2	GS115_003372	one-to-one
GQ67_02822	0.713994	MSE1	GS115_000579	one-to-one
GQ67_02778	0.711226	UTP4	GS115_000534	one-to-one
GQ67_05206	0.70681	MRPS18	GS115_005279	one-to-one
GQ67_00778	0.706534	ECM19	GS115_002451	one-to-one
GQ67_02516	0.706396	RAP1	GS115_000270	one-to-one
GQ67_04736	0.704744		GS115_004802	one-to-one
GQ67_03321	0.704744	RCL1	GS115_003345	one-to-one
GQ67_02854	0.703781	IMP2	GS115_000614	one-to-one
GQ67_03160	0.700347	SEC4	GS115_003195	one-to-one
GQ67_01326	0.700347	RRG9	GS115_003020	one-to-one
GQ67_03929	0.699662	MAS2	GS115_003973	one-to-one
GQ67_04813	0.698839		GS115_004883	one-to-one
GQ67_00362	0.698428	CDC37	GS115_002013	one-to-one
GQ67_01933	0.697744	SSL1	GS115_001080	one-to-one
GQ67_03611	0.697059	TIM44	GS115_003647	one-to-one
GQ67_04745	0.695418	SEC63	GS115_004812	one-to-one
GQ67_00751	0.694325	NSL1	GS115_002423	one-to-one
GQ67_01895	0.693369	TBF1	GS115_001119	one-to-one
GQ67_03255	0.693369	PHO85	GS115_003278	one-to-one
GQ67_03320	0.69255	TAF4	GS115_003344	one-to-one
GQ67_00521	0.691732		GS115_002182	one-to-one
GQ67_02786	0.690778	SWD2	GS115_000543	one-to-one
GQ67_01606	0.690506	ESP1	GS115_001413	one-to-one
GQ67_05109	0.689961	MAK5	GS115_005181	one-to-one
GQ67_00694	0.689825		GS115_002363	one-to-one
GQ67_01433	0.68928	RSA1	GS115_001591	one-to-one
GQ67_00834	0.6886	COQ5	GS115_002511	one-to-one
GQ67_00744	0.685068	TRP5	GS115_002416	one-to-one
GQ67_02170	0.684661	PSD1	GS115_000835	one-to-one
GQ67_05143	0.683441	RRN3	GS115_005217	one-to-one
GQ67_05244	0.682087	APM1	GS115_005318	one-to-one
GQ67_01955	0.681951	BDF1	GS115_001056	one-to-one
GQ67_01890	0.68141	URB1	GS115_001124	one-to-one
GQ67_00175	0.680193	MCM3	GS115_001828	one-to-one
GQ67_04024	0.677761	THR1	GS115_004066	one-to-one
GQ67_00302	0.67345	SNF12	GS115_001954	one-to-one
GQ67_03583	0.673316	SRP21	GS115_003616	one-to-one
GQ67_00666	0.673047	SNF4	GS115_002333	one-to-one
GQ67_01881	0.673047	SSO2	GS115_001133	one-to-one
GQ67_00385	0.672509	BUD32	GS115_002039	one-to-one
GQ67_02908	0.672509	CAB1	GS115_000670	one-to-one
GQ67_04888	0.671837	IMD4	GS115_004958	one-to-one
GQ67_01842	0.670762	STN1	GS115_001172	one-to-one
GQ67_03892	0.67036	MRP51	GS115_003935	one-to-one
GQ67_01148	0.669018	GPI15	GS115_002838	one-to-one
GQ67_00241	0.668348	GEP3	GS115_001893	one-to-one
GQ67_02174	0.667812	RIA1	GS115_000831	one-to-one
GQ67_01297	0.667544	RPL10	GS115_002992	one-to-two
GQ67_03470	0.665403		GS115_003500	one-to-one
GQ67_00397	0.664869		GS115_002050	one-to-one
GQ67_02053	0.663266	SRP68	GS115_000955	one-to-one
GQ67_04690	0.661265		GS115_004759	one-to-one
GQ67_00861	0.660465	FET3	GS115_002539	one-to-one
GQ67_04673	0.658336	MIG1	GS115_004741	one-to-one
GQ67_02851	0.657538	EFG1	GS115_000610	one-to-one
GQ67_04367	0.655413		GS115_004425	one-to-one
GQ67_02515	0.654352	OCH1	GS115_000269	one-to-one
GQ67_02481	0.651703	SAC3	GS115_000232	one-to-one
GQ67_05176	0.649587	RSM26	GS115_005248	one-to-one
GQ67_04100	0.648003		GS115_004147	one-to-one
GQ67_03520	0.64563	RPR2	GS115_003552	one-to-one
GQ67_00399	0.644708	COX4	GS115_002052	one-to-one
GQ67_04756	0.644445		GS115_004823	one-to-one
GQ67_01418	0.643393	YAH1	GS115_001607	one-to-one
GQ67_02748	0.642867	CAT5	GS115_000501	one-to-one
GQ67_00278	0.641028	NEM1	GS115_001931	one-to-one
GQ67_02898	0.639454	CDC53	GS115_000660	one-to-one
GQ67_00186	0.638668	GOS1	GS115_001839	one-to-one
GQ67_04529	0.637882	RPS7B	GS115_004591	one-to-one
GQ67_03253	0.636966	NOP4	GS115_003276	one-to-one
GQ67_00112	0.635136	KGD1	GS115_001761	one-to-one
GQ67_05095	0.633309	GTF1	GS115_005167	one-to-one
GQ67_04167	0.632917	NOP8	GS115_004216	one-to-one
GQ67_00127	0.632396		GS115_001776	one-to-one
GQ67_01073	0.631875	RPS20	GS115_002763	one-to-one
GQ67_03240	0.630833	NAB3	GS115_003263	one-to-one
GQ67_04243	0.630182	RRP17	GS115_004293	one-to-one
GQ67_02483	0.630052	CDC20	GS115_000235	one-to-one
GQ67_00122	0.629401	PAB1	GS115_001771	one-to-one
GQ67_00494	0.629141	GSP2	GS115_002153	one-to-one
GQ67_01440	0.627842		GS115_001584	one-to-one
GQ67_04096	0.625895	CDC11	GS115_004143	one-to-one
GQ67_01226	0.625247		GS115_002918	one-to-one
GQ67_00687	0.624081		GS115_002356	one-to-one
GQ67_00789	0.620202	NNF1	GS115_002464	one-to-one
GQ67_04985	0.619557	MSS2	GS115_005054	one-to-one
GQ67_00474	0.619557	SEC66	GS115_002132	one-to-one
GQ67_02438	0.617237	CFT1	GS115_000189	one-to-one
GQ67_04710	0.617108		GS115_004775	one-to-one
GQ67_01625	0.616593	SMB1	GS115_001395	one-to-one
GQ67_01024	0.616464	BUR6	GS115_002709	one-to-one
GQ67_03927	0.614664		GS115_003970	one-to-one
GQ67_02458	0.614535		GS115_000209	one-to-one
GQ67_01786	0.611071	PIK1	GS115_001230	one-to-one
GQ67_00451	0.609278	SDO1	GS115_002106	one-to-one
GQ67_02102	0.608511	ARP7	GS115_000904	one-to-one
GQ67_03112	0.60685	YDR381C-A	GS115_003144	one-to-one
