# Supplementary material for: Deletion of low-essentiality, secretion-associated genes enhances recombinant protein production in Komagataella phaffii
Source: Microb Cell Fact. 2026 May 11;25:154. doi: 10.1186/s12934-026-03009-7 (PMC13343958; doi:10.1186/s12934-026-03009-7)
Supplement: Supplementary file 5 — Supplementary Material 5. [file 12934_2026_3009_MOESM5_ESM.xlsx]

## Sheet: Sheet1
Gene ID	Essentiality	Name	GS115_ID	Annotation (GS115-to-NRRL11430)
GQ67_03190	3.0115	COQ3	GS115_003227	one-to-one
GQ67_00499	2.89684		GS115_002159	one-to-one
GQ67_00913	2.8593	PAM18	GS115_002591	one-to-one
GQ67_03643	2.8449	RPO21	GS115_003682	one-to-one
GQ67_02215	2.82145	ILV5	GS115_000786	one-to-one
GQ67_04744	2.78359	MEX67	GS115_004811	one-to-one
GQ67_00982	2.71726	OST2	GS115_002664	one-to-one
GQ67_02886	2.71537	NUS1	GS115_000648	one-to-one
GQ67_04077	2.69272	KRS1	GS115_004124	one-to-one
GQ67_01647	2.67018	LAS1	GS115_001372	one-to-one
GQ67_00046	2.66188		GS115_001693	one-to-one
GQ67_04449	2.63494	RPL3	GS115_004511	one-to-one
GQ67_00216	2.63228	PRE8	GS115_001868	one-to-one
GQ67_00595	2.56411	URA6	GS115_002260	one-to-one
GQ67_03457	2.53193	SCC2	GS115_003487	one-to-one
GQ67_02612	2.479	LAT1	GS115_000368	one-to-one
GQ67_04012	2.4602	SAH1	GS115_004054	one-to-one
GQ67_01058	2.453	GCD2	GS115_002744	one-to-one
GQ67_01989	2.41286	SUV3	GS115_001021	one-to-one
GQ67_01217	2.40727	NSA2	GS115_002909	one-to-one
GQ67_02377	2.40523	UGP1	GS115_000127	one-to-one
GQ67_03977	2.29071	RIM1	GS115_004021	one-to-one
GQ67_03866	2.28897	DOC1	GS115_003909	one-to-one
GQ67_01472	2.28525	CGI121	GS115_001547	one-to-one
GQ67_01276	2.24504	PUP3	GS115_002970	one-to-one
GQ67_02840	2.21737	PGA2	GS115_000598	one-to-one
GQ67_03538	2.19765	BUD23	GS115_003570	one-to-one
GQ67_04469	2.19279	HSP60	GS115_004532	one-to-one
GQ67_02771	2.19182	RML2	GS115_000527	one-to-one
GQ67_00219	2.16424	ERG13	GS115_001871	one-to-one
GQ67_00989	2.1534	MCM5	GS115_002671	one-to-one
GQ67_00777	2.15316	AFG2	GS115_002450	one-to-one
GQ67_00121	2.12583	RLI1	GS115_001770	one-to-one
GQ67_04877	2.10557	CEM1	GS115_004945	one-to-one
GQ67_02280	2.09393	RFC4	GS115_000025	one-to-one
GQ67_03679	2.08919	RRP43	GS115_003720	one-to-one
GQ67_02500	2.07948	PSE1	GS115_000252	one-to-one
GQ67_03995	2.07169	SAM2	GS115_004038	one-to-one
GQ67_00782	2.0416	HEM1	GS115_002456	one-to-one
GQ67_05071	2.04113	AIM22	GS115_005142	one-to-one
GQ67_02737	2.01732		GS115_000490	one-to-one
GQ67_05050	2.01522	VMA7	GS115_005120	one-to-one
GQ67_01546	1.95037		GS115_001474	one-to-one
GQ67_02284	1.93871		GS115_000029	one-to-one
GQ67_03495	1.93005	SUR2	GS115_003524	one-to-one
GQ67_04693	1.92186		GS115_004762	one-to-one
GQ67_04886	1.91663	TYS1	GS115_004956	one-to-one
GQ67_01666	1.91595	MRPL31	GS115_001352	one-to-one
GQ67_01712	1.91142		GS115_001306	one-to-one
GQ67_02442	1.90576	ERG12	GS115_000193	one-to-one
GQ67_04338	1.90395		GS115_004393	one-to-one
GQ67_04903	1.8805	TUB2	GS115_004973	one-to-one
GQ67_00693	1.87533	SAC6	GS115_002362	one-to-one
GQ67_03859	1.86771	RPS5	GS115_003902	one-to-one
GQ67_04090	1.85853	TRP3	GS115_004137	one-to-one
GQ67_00177	1.85273	VRP1	GS115_001830	one-to-one
GQ67_02770	1.85161	ATP5	GS115_000526	one-to-one
GQ67_04792	1.85094	TIF35	GS115_004859	one-to-one
GQ67_04545	1.83337	SEC21	GS115_004607	one-to-one
GQ67_03532	1.8296	ATP4	GS115_003564	one-to-one
GQ67_00221	1.82517	RSC9	GS115_001873	one-to-one
GQ67_03726	1.80133	PTA1	GS115_003766	one-to-one
GQ67_00794	1.76434	RPL28	GS115_002469	one-to-one
GQ67_01232	1.75781	PER1	GS115_002924	one-to-one
GQ67_01759	1.75369	NOP56	GS115_001257	one-to-one
GQ67_01880	1.7513	FAS2	GS115_001134	one-to-one
GQ67_01698	1.75065	ILV3	GS115_001320	one-to-one
GQ67_04531	1.7327	RKI1	GS115_004593	one-to-one
GQ67_04992	1.73226		GS115_005061	one-to-one
GQ67_03458	1.72042	GCD6	GS115_003488	one-to-one
GQ67_04084	1.70091	RRP45	GS115_004131	one-to-one
GQ67_02564	1.69408	FAS1	GS115_000320	one-to-one
GQ67_00478	1.6928	FCP1	GS115_002136	one-to-one
GQ67_02574	1.67875	POB3	GS115_000330	one-to-one
GQ67_00420	1.66942		GS115_002075	one-to-one
GQ67_05155	1.6618	BIR1	GS115_005226	one-to-one
GQ67_01824	1.65927	ENP2	GS115_001188	one-to-one
GQ67_02687	1.65463	COG7	GS115_000442	one-to-one
GQ67_02633	1.64936	PCM1	GS115_000388	one-to-one
GQ67_00553	1.64767	GIS1	GS115_002217	one-to-one
GQ67_02435	1.6462	EFR3	GS115_000186	one-to-one
GQ67_03626	1.63927	ALG5	GS115_003664	one-to-one
GQ67_01762	1.62879	UPS1	GS115_001254	one-to-one
GQ67_05016	1.62252	MCD1	GS115_005085	one-to-one
GQ67_02093	1.61835	MTR3	GS115_000913	one-to-one
GQ67_04591	1.61668	CAX4	GS115_004655	one-to-one
GQ67_02402	1.61085	CDC27	GS115_000153	one-to-one
GQ67_04168	1.60026	RIB4	GS115_004217	one-to-one
GQ67_00897	1.59653	GAB1	GS115_002576	one-to-one
GQ67_04270	1.59032	SKP1	GS115_004323	one-to-one
GQ67_03139	1.58805	ERG1	GS115_003174	one-to-one
GQ67_05333	1.57033	MRPL23	GS115_005378	one-to-one
GQ67_00790	1.55394	NSA1	GS115_002465	one-to-one
GQ67_04590	1.55027	KAP95	GS115_004654	one-to-one
GQ67_00258	1.54802	MRP1	GS115_001912	one-to-one
GQ67_02824	1.54232	LIP2	GS115_000581	one-to-one
GQ67_04823	1.53723	SPB1	GS115_004893	one-to-one
GQ67_01812	1.53683	DBP10	GS115_001201	one-to-one
GQ67_03832	1.53662	TFA2	GS115_003875	one-to-one
GQ67_02189	1.5352	MVD1	GS115_000815	one-to-one
GQ67_00892	1.53398		GS115_002570	one-to-one
GQ67_03940	1.52891	CCM1	GS115_003984	one-to-one
GQ67_00102	1.52668	CCT7	GS115_001751	one-to-one
GQ67_03627	1.52547		GS115_003665	one-to-one
GQ67_03850	1.51012	RRP46	GS115_003893	one-to-one
GQ67_05162	1.50831	ERD2	GS115_005234	one-to-one
GQ67_04359	1.49605	ARO7	GS115_004416	one-to-one
GQ67_00719	1.48865	UTP7	GS115_002389	one-to-one
GQ67_00150	1.48685	PUP1	GS115_001800	one-to-one
GQ67_00792	1.47747		GS115_002467	one-to-one
GQ67_04770	1.47727	HEM2	GS115_004836	one-to-one
GQ67_02298	1.47607	CDC34	GS115_000043	one-to-one
GQ67_03637	1.47269	TUF1	GS115_003676	one-to-one
GQ67_00722	1.46653		GS115_002392	one-to-one
GQ67_05073	1.46395	VPS51	GS115_005144	one-to-one
GQ67_04088	1.46355	KRE9	GS115_004135	one-to-one
GQ67_03584	1.46137		GS115_003617	one-to-one
GQ67_01131	1.45385	SAM50	GS115_002821	one-to-one
GQ67_02512	1.45148	SWP1	GS115_000266	one-to-one
GQ67_00721	1.45069	SER3	GS115_002391	one-to-one
GQ67_03295	1.44832	CDC5	GS115_003318	one-to-one
GQ67_00437	1.44576	MSM1	GS115_002092	one-to-one
GQ67_00920	1.44261	MEF1	GS115_002598	one-to-one
GQ67_04180	1.44044		GS115_004229	one-to-one
GQ67_00331	1.43985		GS115_001984	one-to-one
GQ67_01207	1.43966	PTH1	GS115_002899	one-to-one
GQ67_03727	1.43749	PRP9	GS115_003767	one-to-one
GQ67_05192	1.432	FMN1	GS115_005265	one-to-one
GQ67_03251	1.43141		GS115_003274	one-to-one
GQ67_02607	1.43121	TFC3	GS115_000363	one-to-one
GQ67_04186	1.42847	ROX3	GS115_004235	one-to-one
GQ67_01087	1.42084	MSW1	GS115_002776	one-to-one
GQ67_00168	1.41596	KAR2	GS115_001821	one-to-one
GQ67_00192	1.41381	QRI7	GS115_001845	one-to-one
GQ67_00743	1.40778		GS115_002415	one-to-one
GQ67_02742	1.40583	TFC8	GS115_000494	one-to-one
GQ67_03075	1.3973	RRP5	GS115_003108	one-to-one
GQ67_00167	1.39575	PET123	GS115_001820	one-to-one
GQ67_04642	1.39458	SPT6	GS115_004711	one-to-one
GQ67_01409	1.39362	TEF1	GS115_001617	one-to-one
GQ67_04468	1.38956	HTZ1	GS115_004531	one-to-one
GQ67_01645	1.38956	TSR1	GS115_001374	one-to-one
GQ67_05346	1.38569	MCM7	GS115_005363	one-to-one
GQ67_03547	1.37991	MRPL1	GS115_003579	one-to-one
GQ67_00725	1.37549	FKS1	GS115_002395	one-to-one
GQ67_04550	1.37549	ILV2	GS115_004612	one-to-one
GQ67_00105	1.3751	SMC1	GS115_001754	one-to-one
GQ67_03651	1.36857	ATP1	GS115_003690	one-to-one
GQ67_01304	1.36819	LPD1	GS115_002999	one-to-one
GQ67_02774	1.36493	VMA8	GS115_000530	one-to-one
GQ67_02621	1.35977	NUG1	GS115_000376	one-to-one
GQ67_04259	1.35442	MRPS12	GS115_004312	one-to-one
GQ67_00649	1.34718	URA4	GS115_002316	one-to-one
GQ67_00774	1.34718		GS115_002447	one-to-one
GQ67_02447	1.34243	RAM2	GS115_000198	one-to-one
GQ67_01998	1.34243	SPT15	GS115_001012	one-to-one
GQ67_03531	1.34205	MPS1	GS115_003563	one-to-one
GQ67_04255	1.33769	PMI40	GS115_004307	one-to-one
GQ67_02011	1.33655	MRPL51	GS115_000999	one-to-one
GQ67_04191	1.33049	CDC15	GS115_004240	one-to-one
GQ67_02005	1.32955		GS115_001005	one-to-one
GQ67_05270	1.32181		GS115_005344	two_to_one
GQ67_00151	1.32105	ISM1	GS115_001801	one-to-one
GQ67_01413	1.31879	ROT1	GS115_001612	one-to-one
GQ67_02547	1.31597	TIF34	GS115_000302	one-to-one
GQ67_03999	1.31372	UGO1	GS115_004042	one-to-one
GQ67_01483	1.31278	ALG2	GS115_001537	one-to-one
GQ67_00300	1.31071	THR4	GS115_001952	one-to-one
GQ67_00214	1.31053	TUB1	GS115_001866	one-to-one
GQ67_02027	1.3094	CLC1	GS115_000981	one-to-one
GQ67_04556	1.30827	QNS1	GS115_004618	one-to-one
GQ67_02799	1.30715		GS115_000555	one-to-one
GQ67_02217	1.30659	ADE4	GS115_000784	one-to-one
GQ67_03341	1.3064	GLN4	GS115_003365	one-to-one
GQ67_05182	1.30415	CDC43	GS115_005255	one-to-one
GQ67_01901	1.29985	RSA4	GS115_001112	one-to-one
GQ67_00999	1.29892	ARC40	GS115_002684	one-to-one
GQ67_00083	1.29892	GRX3	GS115_001732	one-to-one
GQ67_02828	1.29351	MDM10	GS115_000585	one-to-one
GQ67_05087	1.28922		GS115_005159	one-to-one
GQ67_04052	1.27345	ORC6	GS115_004098	one-to-one
GQ67_03067	1.26625		GS115_003098	one-to-one
GQ67_00489	1.26348		GS115_002147	one-to-one
GQ67_03521	1.26201		GS115_003553	one-to-one
GQ67_00498	1.26072	CUS1	GS115_002158	one-to-one
GQ67_03932	1.25851	NSP1	GS115_003977	one-to-one
GQ67_02835	1.25557	FUN12	GS115_000592	one-to-one
GQ67_00243	1.24476	CBP3	GS115_001895	one-to-one
GQ67_04546	1.24366	CUS2	GS115_004608	one-to-one
GQ67_00253	1.24348		GS115_001906	one-to-one
GQ67_02138	1.24238	HOM6	GS115_000867	one-to-one
GQ67_01978	1.23326	TAM41	GS115_001032	one-to-one
GQ67_05045	1.22926		GS115_005115	one-to-one
GQ67_04287	1.2269	MRP4	GS115_004342	one-to-one
GQ67_02288	1.22382	PAM16	GS115_000033	one-to-one
GQ67_05303	1.22363	TAF7	GS115_005408	one-to-one
GQ67_05093	1.21983	SRB5	GS115_005165	one-to-one
GQ67_05179	1.21657	URA7	GS115_005251	one-to-one
GQ67_04743	1.21531	CDC60	GS115_004810	one-to-one
GQ67_02557	1.21314	DPM1	GS115_000312	one-to-one
GQ67_01105	1.21278	HMG1	GS115_002793	one-to-one
GQ67_00648	1.21007	SEN1	GS115_002315	one-to-one
GQ67_01461	1.20665	YKT6	GS115_001564	one-to-one
GQ67_01994	1.20647	PRP40	GS115_001016	one-to-one
GQ67_00881	1.20215	PRP39	GS115_002560	one-to-one
GQ67_00469	1.19515		GS115_002126	one-to-one
GQ67_00689	1.19444	ERG27	GS115_002358	one-to-one
GQ67_02529	1.19265	YDR161W	GS115_000284	one-to-one
GQ67_04022	1.19175	RPN1	GS115_004064	one-to-one
GQ67_04201	1.19086	RPN6	GS115_004250	one-to-one
GQ67_05112	1.18853	RPT2	GS115_005184	one-to-one
GQ67_02343	1.18675	TRS31	GS115_000092	one-to-one
GQ67_01572	1.18532	TRA1	GS115_001449	one-to-one
GQ67_01622	1.1789	SPT16	GS115_001398	one-to-one
GQ67_03331	1.17002	GND2	GS115_003355	one-to-one
GQ67_03060	1.16683		GS115_003091	one-to-one
GQ67_00191	1.16665	YMR166C	GS115_001844	one-to-one
GQ67_03854	1.16595	NOC4	GS115_003897	one-to-one
GQ67_01524	1.16541	MIR1	GS115_001496	one-to-one
GQ67_03107	1.1617	RPL19A	GS115_003138	two_to_one
GQ67_04684	1.15941	RPB3	GS115_004753	one-to-one
GQ67_00657	1.15782	SDS22	GS115_002324	one-to-one
GQ67_03838	1.15605	OST1	GS115_003881	one-to-one
GQ67_01930	1.1557	TIM23	GS115_001083	one-to-one
GQ67_01962	1.15341	PSF2	GS115_001049	one-to-one
GQ67_03450	1.14831		GS115_003480	one-to-one
GQ67_02802	1.14613		GS115_002189	two_to_two
GQ67_03693	1.14498	SEC24	GS115_003734	one-to-one
GQ67_03167	1.13116	RHO1	GS115_003202	one-to-one
GQ67_01743	1.13047	MOB1	GS115_001274	one-to-one
GQ67_04879	1.12872	CCT6	GS115_004947	one-to-one
GQ67_04021	1.12872	AFT2	GS115_004063	one-to-one
GQ67_04655	1.12838		GS115_004724	one-to-one
GQ67_04583	1.1209	BRL1	GS115_004647	one-to-one
GQ67_01151	1.11795	CWC2	GS115_002841	one-to-one
GQ67_05070	1.11726	POP4	GS115_005141	one-to-one
GQ67_02941	1.11709	LAG1	GS115_000706	one-to-one
GQ67_00153	1.11311	EFT1	GS115_001803	one-to-one
GQ67_01745	1.11276	ALG11	GS115_001272	one-to-one
GQ67_00947	1.10827	NOP2	GS115_002627	one-to-one
GQ67_04815	1.10827	RPS13	GS115_004885	one-to-one
GQ67_00696	1.1062	GLC7	GS115_002366	one-to-one
GQ67_03266	1.10534	PHS1	GS115_003289	one-to-one
GQ67_03925	1.09708	ROK1	GS115_003968	one-to-one
GQ67_03862	1.09365	DPB2	GS115_003905	one-to-one
GQ67_03606	1.09177	RRN9	GS115_003641	one-to-one
GQ67_02359	1.08851	ACO1	GS115_000108	one-to-one
GQ67_04514	1.0868	RNR2	GS115_004576	one-to-one
GQ67_01615	1.08629	NAM2	GS115_001404	one-to-one
GQ67_02430	1.08032	DML1	GS115_000182	one-to-one
GQ67_03486	1.08015	SPE1	GS115_003515	one-to-one
GQ67_05249	1.07556	AFG3	GS115_005323	one-to-one
GQ67_05147	1.06961	PRP19	GS115_005221	one-to-one
GQ67_00416	1.0686	EFB1	GS115_002071	one-to-one
GQ67_03400	1.05744	RPG1	GS115_003428	one-to-one
GQ67_03685	1.05559	CET1	GS115_003726	one-to-one
GQ67_01944	1.05458	SEC31	GS115_001067	one-to-one
GQ67_01202	1.0534	TRK2	GS115_002894	one-to-one
GQ67_03161	1.05222	FRS1	GS115_003196	one-to-one
GQ67_03432	1.05172	SPF1	GS115_003460	one-to-one
GQ67_03351	1.05105	PRO1	GS115_003377	one-to-one
GQ67_01116	1.05071	GUK1	GS115_002805	one-to-one
GQ67_01820	1.0497	EMW1	GS115_001192	one-to-one
GQ67_01415	1.04954		GS115_001610	one-to-one
GQ67_03546	1.04903	YDR115W	GS115_003578	one-to-one
GQ67_00752	1.04853	VMA11	GS115_002424	one-to-one
GQ67_01189	1.04702	SEN2	GS115_002880	one-to-one
GQ67_01173	1.04651	RSM25	GS115_002863	one-to-one
GQ67_01679	1.04501	RPS0A	GS115_001339	one-to-one
GQ67_00202	1.04434	CCA1	GS115_001855	one-to-one
GQ67_03125	1.03831	ESF1	GS115_003159	one-to-one
GQ67_02926	1.03348	RPL5	GS115_000691	one-to-one
GQ67_01097	1.03181	THS1	GS115_002785	one-to-one
GQ67_02337	1.03131		GS115_000085	one-to-one
GQ67_03072	1.03131	PRS3	GS115_003105	one-to-one
GQ67_05218	1.03081	RPC40	GS115_005291	one-to-one
GQ67_00140	1.03081	CDC42	GS115_001790	one-to-one
GQ67_02631	1.0245	UTP8	GS115_000386	one-to-one
GQ67_02514	1.01886		GS115_000268	one-to-one
GQ67_04711	1.01671	IFA38	GS115_004776	one-to-one
GQ67_00940	1.0111	RPA190	GS115_002619	one-to-one
GQ67_02609	1.01011	MSK1	GS115_000365	one-to-one
GQ67_03845	1.00715	PRE3	GS115_003888	one-to-one
GQ67_05163	1.00616	PRE7	GS115_005235	one-to-one
GQ67_04646	1.006	ETR1	GS115_004715	one-to-one
GQ67_03694	0.997796	COX5A	GS115_003735	one-to-one
GQ67_03826	0.99665	LCB2	GS115_003870	one-to-one
GQ67_03098	0.994851	ENO1	GS115_003130	one-to-one
GQ67_04486	0.9924	BRE1	GS115_004549	one-to-one
GQ67_02767	0.990116	MDN1	GS115_000521	one-to-one
GQ67_03646	0.986856	CCT4	GS115_003685	one-to-one
GQ67_01204	0.986368	SPT10	GS115_002896	one-to-one
GQ67_03586	0.984578	PAH1	GS115_003619	one-to-one
GQ67_02971	0.984253	MRPS8	GS115_000737	one-to-one
GQ67_03647	0.982465	CDC123	GS115_003686	one-to-one
GQ67_04859	0.980516	TPD3	GS115_004928	one-to-one
GQ67_00942	0.979542	NBP35	GS115_002622	one-to-one
GQ67_03729	0.973226		GS115_003769	one-to-one
GQ67_03069	0.968864	ARH1	GS115_003100	one-to-one
GQ67_03955	0.966607	RAT1	GS115_003999	one-to-one
GQ67_01308	0.958406	CDS1	GS115_003003	one-to-one
GQ67_02617	0.948003	RPT6	GS115_000372	one-to-one
GQ67_01616	0.945133	CDC24	GS115_001403	one-to-one
GQ67_03690	0.944495	SRP1	GS115_003731	one-to-one
GQ67_04721	0.943221	YNL108C	GS115_004787	one-to-one
GQ67_00894	0.942426	RPC82	GS115_002572	one-to-one
GQ67_03349	0.94163	LTV1	GS115_003375	one-to-one
GQ67_01623	0.940358		GS115_001397	one-to-one
GQ67_04411	0.940358	MSD1	GS115_004469	one-to-one
GQ67_05019	0.93512	MRPL25	GS115_005088	one-to-one
GQ67_00235	0.934962	MGM1	GS115_001887	one-to-one
GQ67_01224	0.934328	IBA57	GS115_002916	one-to-one
GQ67_02788	0.934169	ATP7	GS115_000545	one-to-one
GQ67_03800	0.931162	MTW1	GS115_003842	one-to-one
GQ67_00323	0.925634		GS115_001976	one-to-one
GQ67_04549	0.91808	NOC2	GS115_004611	one-to-one
GQ67_04218	0.916196	HSH49	GS115_004268	one-to-one
GQ67_00761	0.915882	PIS1	GS115_002433	one-to-one
GQ67_03788	0.914314	GEM1	GS115_003830	one-to-one
GQ67_03441	0.908212		GS115_003469	one-to-one
GQ67_00064	0.908212	SEC8	GS115_001711	one-to-one
GQ67_04404	0.90587		GS115_004463	one-to-one
GQ67_04513	0.903531	MET7	GS115_004575	one-to-one
GQ67_02665	0.901351	TAF6	GS115_000420	one-to-one
GQ67_01258	0.900107	ARF1	GS115_002952	one-to-one
GQ67_05108	0.896223	SUP45	GS115_005180	one-to-one
GQ67_02364	0.894517	UBP10	GS115_000113	one-to-one
GQ67_05207	0.889099	RPL25	GS115_005280	one-to-one
GQ67_01858	0.887554	ERG20	GS115_001156	one-to-one
GQ67_02977	0.8874	YHR020W	GS115_000742	one-to-one
GQ67_00987	0.884931	RPN11	GS115_002669	one-to-one
GQ67_02148	0.883236	FTR1	GS115_000857	one-to-one
GQ67_03323	0.88108		GS115_003347	one-to-one
GQ67_04451	0.879696	NAM8	GS115_004513	one-to-one
GQ67_01914	0.879081	ERB1	GS115_001098	one-to-one
GQ67_00753	0.877392	RVB2	GS115_002425	one-to-one
GQ67_02032	0.874323	LYS2	GS115_000976	one-to-one
GQ67_04786	0.872332	CDC50	GS115_004852	one-to-one
GQ67_00110	0.871108		GS115_001759	one-to-one
GQ67_01805	0.870649	CAK1	GS115_001209	one-to-one
GQ67_04341	0.868203	RFA2	GS115_004397	one-to-one
GQ67_02057	0.867745	HSP82	GS115_000951	one-to-one
GQ67_03967	0.864389	MAS1	GS115_004011	one-to-one
GQ67_03795	0.864085	MIP1	GS115_003837	one-to-one
GQ67_02466	0.860584	CIA1	GS115_000217	one-to-one
GQ67_02445	0.858304		GS115_000196	one-to-one
GQ67_00276	0.857242	VMA5	GS115_001929	one-to-one
GQ67_02366	0.851182	IPI3	GS115_000115	one-to-one
GQ67_01136	0.849972	SDS3	GS115_002826	one-to-one
GQ67_01902	0.845445	DFR1	GS115_001111	one-to-one
GQ67_01740	0.845294	RPS9A	GS115_001278	one-to-one
GQ67_04891	0.844541	ORC1	GS115_004961	one-to-one
GQ67_04155	0.844541	PWP1	GS115_004203	one-to-one
GQ67_03933	0.843788	GPM1	GS115_003978	one-to-one
GQ67_01605	0.843186		GS115_001414	one-to-one
GQ67_01977	0.842584	TID3	GS115_001033	one-to-one
GQ67_01976	0.842584	SSL2	GS115_001034	one-to-one
GQ67_04035	0.841982	MRPL3	GS115_004079	one-to-one
GQ67_03281	0.84138		GS115_003303	one-to-one
GQ67_03534	0.839727	ALA1	GS115_003566	one-to-one
GQ67_04006	0.836576	NCB2	GS115_004049	one-to-one
GQ67_03798	0.835827	MRS2	GS115_003840	one-to-one
GQ67_00780	0.835827		GS115_002454	one-to-one
GQ67_00645	0.834928	SPC2	GS115_002312	one-to-one
GQ67_01515	0.834478	LAS17	GS115_001505	one-to-one
GQ67_01227	0.832982	ATP12	GS115_002919	one-to-one
GQ67_02916	0.832084	KRR1	GS115_000679	one-to-one
GQ67_02357	0.830142	TIF6	GS115_000106	one-to-one
GQ67_02335	0.829544	POL2	GS115_000083	one-to-one
GQ67_04973	0.829097	SEC23	GS115_005042	one-to-one
GQ67_00699	0.828947		GS115_002368	one-to-one
GQ67_03178	0.827157		GS115_003214	one-to-one
GQ67_00273	0.827157	SOV1	GS115_001926	one-to-one
GQ67_00760	0.826412	RIX1	GS115_002432	one-to-one
GQ67_05081	0.817644	PLC1	GS115_005152	one-to-one
GQ67_04173	0.809217	DIS3	GS115_004222	one-to-one
GQ67_03358	0.80907	CCT8	GS115_003384	one-to-one
GQ67_01203	0.808775	URA2	GS115_002895	one-to-one
GQ67_03814	0.803918	RPS31	GS115_003857	one-to-one
GQ67_02871	0.803036	SRB7	GS115_000633	one-to-one
GQ67_04004	0.802008		GS115_004047	one-to-one
GQ67_01541	0.799808	GUS1	GS115_001479	one-to-one
GQ67_00570	0.797171	SNF1	GS115_002234	one-to-one
GQ67_03893	0.795709	KIC1	GS115_003936	one-to-one
GQ67_01545	0.794685	MOT2	GS115_001475	one-to-one
GQ67_02281	0.794539	VPS52	GS115_000026	one-to-one
GQ67_04781	0.794393	YLR057W	GS115_004847	one-to-one
GQ67_01092	0.793809	IMP3	GS115_002781	one-to-one
GQ67_00711	0.793225	GAR1	GS115_002381	one-to-one
GQ67_04543	0.791766	MCM2	GS115_004605	one-to-one
GQ67_00786	0.791766		GS115_002461	one-to-one
GQ67_04103	0.791037	CDC33	GS115_004150	one-to-one
GQ67_01705	0.790308	SEC6	GS115_001313	one-to-one
GQ67_01104	0.784199		GS115_002792	one-to-one
GQ67_05042	0.783909	UTP14	GS115_005112	one-to-one
GQ67_04734	0.779272	GCD1	GS115_004800	one-to-one
GQ67_01595	0.776814	ADE6	GS115_001425	one-to-one
GQ67_04174	0.775514	SLI15	GS115_004223	one-to-one
GQ67_00155	0.773062	RPB2	GS115_001805	one-to-one
GQ67_03678	0.771622	FEN1	GS115_003719	one-to-one
GQ67_01330	0.767739	SNP1	GS115_003024	one-to-one
GQ67_00144	0.762291	RVS167	GS115_001794	one-to-one
GQ67_00928	0.762005	CCT3	GS115_002607	one-to-one
GQ67_04797	0.757148	ZIM17	GS115_004865	one-to-one
GQ67_03968	0.755865	UBA1	GS115_004012	one-to-one
GQ67_04244	0.754298	IRE1	GS115_004294	one-to-one
GQ67_00664	0.753444	DIP2	GS115_002331	one-to-one
GQ67_00070	0.752022		GS115_001717	one-to-one
GQ67_01465	0.749465	GAA1	GS115_001557	one-to-one
GQ67_00610	0.744224	ARP3	GS115_002275	one-to-one
GQ67_01769	0.742104	VPS38	GS115_001247	one-to-one
GQ67_03695	0.740693	HPM1	GS115_003736	one-to-one
GQ67_03671	0.73703	MET30	GS115_003711	one-to-one
GQ67_00339	0.735061	SPT14	GS115_001992	one-to-one
GQ67_01142	0.733937	UTP25	GS115_002832	one-to-one
GQ67_03824	0.731973	SSB2	GS115_003868	one-to-one
GQ67_04526	0.725675	RPL16A	GS115_004588	one-to-one
GQ67_02501	0.724977	PGS1	GS115_000253	one-to-one
GQ67_01494	0.721075		GS115_001526	one-to-one
GQ67_04749	0.719823	PRO3	GS115_004816	one-to-one
GQ67_03346	0.714963	COQ2	GS115_003372	one-to-one
GQ67_01492	0.714963	VPS1	GS115_001528	one-to-one
GQ67_02778	0.711226	UTP4	GS115_000534	one-to-one
GQ67_04736	0.704744		GS115_004802	one-to-one
GQ67_03321	0.704744	RCL1	GS115_003345	one-to-one
GQ67_02854	0.703781	IMP2	GS115_000614	one-to-one
GQ67_02794	0.703231	FMT1	GS115_000549	one-to-one
GQ67_03160	0.700347	SEC4	GS115_003195	one-to-one
GQ67_04813	0.698839		GS115_004883	one-to-one
GQ67_00362	0.698428	CDC37	GS115_002013	one-to-one
GQ67_03611	0.697059	TIM44	GS115_003647	one-to-one
GQ67_04745	0.695418	SEC63	GS115_004812	one-to-one
GQ67_01895	0.693369	TBF1	GS115_001119	one-to-one
GQ67_00857	0.69296	RPS18B	GS115_002535	one-to-one
GQ67_03320	0.69255	TAF4	GS115_003344	one-to-one
GQ67_01107	0.692141		GS115_002795	one-to-one
GQ67_00521	0.691732		GS115_002182	one-to-one
GQ67_03055	0.691187	PRP3	GS115_003087	one-to-one
GQ67_02656	0.690506	INO80	GS115_000411	one-to-one
GQ67_01606	0.690506	ESP1	GS115_001413	one-to-one
GQ67_05109	0.689961	MAK5	GS115_005181	one-to-one
GQ67_02525	0.689008	SLS1	GS115_000280	one-to-one
GQ67_00834	0.6886	COQ5	GS115_002511	one-to-one
GQ67_02170	0.684661	PSD1	GS115_000835	one-to-one
GQ67_01955	0.681951	BDF1	GS115_001056	one-to-one
GQ67_01890	0.68141	URB1	GS115_001124	one-to-one
GQ67_03307	0.681139	PCF11	GS115_003331	one-to-one
GQ67_02624	0.680598	HAS1	GS115_000379	one-to-one
GQ67_00175	0.680193	MCM3	GS115_001828	one-to-one
GQ67_04024	0.677761	THR1	GS115_004066	one-to-one
GQ67_01707	0.676143	ADE1	GS115_001311	one-to-one
GQ67_00302	0.67345	SNF12	GS115_001954	one-to-one
GQ67_03583	0.673316	SRP21	GS115_003616	one-to-one
GQ67_00666	0.673047	SNF4	GS115_002333	one-to-one
GQ67_01881	0.673047	SSO2	GS115_001133	one-to-one
GQ67_01842	0.670762	STN1	GS115_001172	one-to-one
GQ67_03892	0.67036	MRP51	GS115_003935	one-to-one
GQ67_02174	0.667812	RIA1	GS115_000831	one-to-one
GQ67_01297	0.667544	RPL10	GS115_002992	one-to-two
GQ67_00397	0.664869		GS115_002050	one-to-one
GQ67_02053	0.663266	SRP68	GS115_000955	one-to-one
GQ67_04690	0.661265		GS115_004759	one-to-one
GQ67_00861	0.660465	FET3	GS115_002539	one-to-one
GQ67_01744	0.655015	SLM1	GS115_001273	one-to-one
GQ67_02323	0.655015	PRP24	GS115_000070	one-to-one
GQ67_02481	0.651703	SAC3	GS115_000232	one-to-one
GQ67_04100	0.648003		GS115_004147	one-to-one
GQ67_01418	0.643393	YAH1	GS115_001607	one-to-one
GQ67_02715	0.642736	SEN15	GS115_000468	one-to-one
GQ67_01290	0.642341	MOT1	GS115_002985	one-to-one
GQ67_04475	0.64221	NUP170	GS115_004538	one-to-one
GQ67_02898	0.639454	CDC53	GS115_000660	one-to-one
GQ67_04875	0.639192	KRE6	GS115_004943	one-to-one
GQ67_00186	0.638668	GOS1	GS115_001839	one-to-one
GQ67_01246	0.638537	SNU114	GS115_002939	one-to-one
GQ67_04529	0.637882	RPS7B	GS115_004591	one-to-one
GQ67_04606	0.637621	NOP58	GS115_004671	one-to-one
GQ67_00112	0.635136	KGD1	GS115_001761	one-to-one
GQ67_01817	0.633309	PAC10	GS115_001195	one-to-one
GQ67_05095	0.633309	GTF1	GS115_005167	one-to-one
GQ67_00127	0.632396		GS115_001776	one-to-one
GQ67_01218	0.630702	STH1	GS115_002910	one-to-one
GQ67_00122	0.629401	PAB1	GS115_001771	one-to-one
GQ67_00494	0.629141	GSP2	GS115_002153	one-to-one
GQ67_01226	0.625247		GS115_002918	one-to-one
GQ67_00687	0.624081		GS115_002356	one-to-one
GQ67_01486	0.623175	YTA12	GS115_001534	one-to-one
GQ67_00474	0.619557	SEC66	GS115_002132	one-to-one
GQ67_02438	0.617237	CFT1	GS115_000189	one-to-one
GQ67_01625	0.616593	SMB1	GS115_001395	one-to-one
GQ67_02458	0.614535		GS115_000209	one-to-one
GQ67_03524	0.611712	GPI2	GS115_003556	one-to-one
GQ67_02102	0.608511	ARP7	GS115_000904	one-to-one
