# Supplementary material for: Deletion of low-essentiality, secretion-associated genes enhances recombinant protein production in Komagataella phaffii
Source: Microb Cell Fact. 2026 May 11;25:154. doi: 10.1186/s12934-026-03009-7 (PMC13343958; doi:10.1186/s12934-026-03009-7)
Supplement: Supplementary file 8 — Supplementary Material 8. [file 12934_2026_3009_MOESM8_ESM.xlsx]

## Sheet: Sheet1
GQ#	Description	Essentiality	Gene Annotation
GQ67_00850	ROT2	0.00145864	Glucosidase II catalytic subunit required for normal cell wall synthesis
GQ67_04682	ATH1	0.00269144	Acid trehalase required for utilization of extracellular trehalose
GQ67_02877	UTR2	0.00460509	Cell wall protein that functions in the transfer of chitin to beta(1-6)glucan
GQ67_00497	EXG1	0.00495637	Major exo-1,3-beta-glucanase of the cell wall, involved in cell wall beta-glucan assembly
GQ67_05153	JSN1	0.00723722	Member of the PUF protein family, which is defined by the presence of Pumilio homology domains
GQ67_01673		0.0135824	Cell wall assembly regulator SMI1
GQ67_03688	YNL190W	0.0254107	Catalytic subunit of 1,3-beta-D-glucan synthase
GQ67_03591	ZPS1	0.0519119	Putative GPI-anchored protein
GQ67_02674	CDA2	0.0519866	Chitin deacetylase, together with Cda1p involved in the biosynthesis ascospore wall component
GQ67_02021		0.0530383	Protein of unknown function, has similarity to Pry1p and Pry3p
GQ67_01272	MCD4	0.0533407	Protein involved in glycosylphosphatidylinositol (GPI) anchor synthesis
GQ67_03702		0.053682	Alpha-1,6-mannosyltransferase involved in cell wall mannan biosynthesis
GQ67_03707	RIM101	0.0560625	Transcriptional repressor involved in response to pH and in cell wall construction
GQ67_04638	PIR1	0.0579409	O-glycosylated protein required for cell wall stability
GQ67_03028	FLO1	0.0600509	Hypothetical protein PAS_chr3_0015
GQ67_01928	RRT12	0.0602519	Putative protein of unknown function
GQ67_04895	TIP1	0.0810189	hypothetical protein PAS_chr4_0972
GQ67_02741	RAX2	0.0936538	N-glycosylated protein involved in the maintenance of bud site selection during bipolar budding
GQ67_04355		0.0979149	Mitochondrial outer membrane and cell wall localized SUN family member
GQ67_03701		0.0993047	Alpha-1,6-mannosyltransferase involved in cell wall mannan biosynthesis
GQ67_02110	FIG1	0.10624	Integral membrane protein required for efficient mating
GQ67_03867		0.112089	Protein involved in the regulation of cell wall synthesis
GQ67_01063	YJL171C	0.112253	GPI-anchored cell wall protein of unknown function
GQ67_01382	GAS3	0.123103	1,3-beta-glucanosyltransferase
GQ67_03396	CWP1	0.136625	Hypothetical protein PAS_chr3_0337
GQ67_02965	MKC7	0.15117	GPI-anchored aspartyl protease (yapsin) involved in protein processing
GQ67_02485	GAS1	0.158719	Beta-1,3-glucanosyltransferase, required for cell wall assembly
GQ67_04929	CRH1	0.170623	Putative chitin transglycosidase, cell wall protein
GQ67_00077	SCW11	0.257953	Cell wall protein with similarity to glucanases
GQ67_01735	BGL2	0.280052	Endo-beta-1,3-glucanase, major protein of the cell wall, involved in cell wall maintenance
GQ67_02698	CWH43	0.289763	Putative sensor/transporter protein involved in cell wall biogenesis
GQ67_04229	SSP2	0.316561	Sporulation specific protein that localizes to the spore wall
GQ67_01655	RRT8	0.339369	Hypothetical protein PAS_chr1-4_0495
GQ67_02707	DSE4	0.353843	Daughter cell-specific secreted protein with similarity to glucanases, endo-1,3-beta-glucanase
GQ67_05072	SPR1	0.35697	Sporulation-specific exo-1,3-beta-glucanase
GQ67_01197		0.35697	Cell wall protein that contains a putative GPI-attachment site
GQ67_04104	KRE1	0.470574	Hypothetical protein PAS_chr3_0973
GQ67_04133	CTS1	0.574601	Protein with DNA-dependent ATPase and ssDNA annealing activities involved in maintenance of genome
GQ67_01384	TOS1	0.585964	GPI-anchored cell wall protein of unknown function
GQ67_04096	CDC11	0.625895	Component of the septin ring of the mother-bud neck that is required for cytokinesis
GQ67_03026	FLO9-like2	0.656874	hypothetical protein PAS_chr3_1145
GQ67_01286		0.746347	Protein of the SUN family (Sim1p, Uth1p, Nca3p, Sun4p) that may participate in DNA replication
GQ67_02486		0.87555	Beta-1,3-glucanosyltransferase, required for cell wall assembly
GQ67_03092	PRY2	1.09108	Protein of unknown function, has similarity to Pry1p and Pry3p and to the plant PR-1 class of pathog
GQ67_03135	BIG1	1.19408	Integral membrane protein of the endoplasmic reticulum, required for normal content of cell wall bet
GQ67_00483	TDH3	1.39246	Glyceraldehyde-3-phosphate dehydrogenase, isozyme 3, involved in glycolysis and gluconeogenesis
GQ67_04088	KRE9	1.46355	Glycoprotein involved in cell wall beta-glucan assembly
GQ67_00096	RIM21	1.83581	Component of the RIM101 pathway, has a role in cell wall construction and alkaline pH response
GQ67_02488		2.12846	Cell wall protein with similarity to glucanases
