# Supplementary material for: Deletion of low-essentiality, secretion-associated genes enhances recombinant protein production in Komagataella phaffii
Source: Microb Cell Fact. 2026 May 11;25:154. doi: 10.1186/s12934-026-03009-7 (PMC13343958; doi:10.1186/s12934-026-03009-7)
Supplement: Supplementary file 9 — Supplementary Material 9. [file 12934_2026_3009_MOESM9_ESM.xlsx]

## Sheet: Sheet1
GQ#	Description	Essentiality	Gene Annotation	Successful Knockout?	CRISPR Guide Used
GQ67_00850	ROT2	0.00145864	Glucosidase II catalytic subunit required for normal cell wall synthesis	Yes	TGCAATCGATAGAGTCCGAA
GQ67_04682	ATH1	0.00269144	Acid trehalase required for utilization of extracellular trehalose	Yes	TCTCTAGTCTGAGAGGTGGG
GQ67_02877	UTR2	0.00460509	Cell wall protein that functions in the transfer of chitin to beta(1-6)glucan	Yes	TTCTTCGGTACTCGCTGACG
GQ67_00497	EXG1	0.00495637	Major exo-1,3-beta-glucanase of the cell wall, involved in cell wall beta-glucan assembly	Yes	TATCGTTACACTGAACGACT
GQ67_05153	JSN1	0.00723722	Member of the PUF protein family, which is defined by the presence of Pumilio homology domains	Yes	GATCGAAGTCGGTTGTGCTG
GQ67_01673		0.0135824	Cell wall assembly regulator SMI1	Yes	GTCAGGATATGATGTCAATG
GQ67_03688	YNL190W	0.0254107	Catalytic subunit of 1,3-beta-D-glucan synthase	Yes	TGTGACTACATGGGCATCGG
GQ67_03591	ZPS1	0.0519119	Putative GPI-anchored protein	Yes	GGTGTGATCTCTGGCATGAG
GQ67_02674	CDA2	0.0519866	Chitin deacetylase, together with Cda1p involved in the biosynthesis ascospore wall component	Yes	GAGCCAGTCAGGGAATGGTT
GQ67_02021		0.0530383	Protein of unknown function, has similarity to Pry1p and Pry3p	Yes	TGTCTCACTTGAAGATTCGG
GQ67_01272	MCD4	0.0533407	Protein involved in glycosylphosphatidylinositol (GPI) anchor synthesis	No
GQ67_03702		0.053682	Alpha-1,6-mannosyltransferase involved in cell wall mannan biosynthesis	Yes	TTTGTCCATTATGCAATGGA
GQ67_03707	RIM101	0.0560625	Transcriptional repressor involved in response to pH and in cell wall construction	Yes	GGGCGACTGGACAGAGGAGT
GQ67_04638	PIR1	0.0579409	O-glycosylated protein required for cell wall stability	Yes	AATAGGATGAGAAGGCACCT
GQ67_03028	FLO1	0.0600509	Hypothetical protein PAS_chr3_0015	Yes	GCAGATAGAAGTCTCTTAGG
