# Supplementary material for: Deletion of low-essentiality, secretion-associated genes enhances recombinant protein production in Komagataella phaffii
Source: Microb Cell Fact. 2026 May 11;25:154. doi: 10.1186/s12934-026-03009-7 (PMC13343958; doi:10.1186/s12934-026-03009-7)
Supplement: Supplementary file 10 — Supplementary Material 10. [file 12934_2026_3009_MOESM10_ESM.xlsx]

## Sheet: Sheet1
Gene Group	Mean	Median	Percentage of Non-Essential Genes	Percentage of Essential Genes	KS D-statistic	KS Test p-value	KS Significance	Mann-Whitney U-statistic	Mann-Whitney p-value	Mann-Whitney Significance
Genome	0.422065	0.252155	25.0587	24.9609
Cumulative Selected Cell Wall Group	0.371299	0.136625	32.6531	20.4082	0.157437	0.161709		112344	0.21395
Cumulative Selected Vacuolar Group	0.397599	0.214199	24.1379	22.069	0.0448478	0.926646		366322	0.811518
Amino Acid Transport	0.232168	0.175927	20	10	0.258764	0.115281		42995.5	0.219254
Carbohydrate Metabolic Process	0.471301	0.197425	36.4407	25.4237	0.12752	0.0428022	*	286810	0.361486
Carbohydrate Transport	0.358937	0.374916	0	33.3333	0.302034	0.881331		8451	0.759579
Cell Budding	0.427478	0.192114	30.303	27.2727	0.113939	0.745707		80630.5	0.662089
Cell Morphogenesis	0.419414	0.35697	15.3846	23.0769	0.153906	0.873326		34699.5	0.782473
Cell Wall Organization or Biogenesis	0.359126	0.14414	38.3721	23.2558	0.152928	0.0341531	*	190291	0.0324065	*
Cellular Amino Acid Metabolic Process	0.548661	0.343968	27.2109	36.7347	0.12908	0.0155005	*	412680	0.0417661	*
Cellular Ion Homeostasis	0.504558	0.328195	20.8955	34.3284	0.122197	0.255012		185949	0.226774
Cellular Respiration	0.56606	0.547996	12.5	43.75	0.290835	0.00707611	**	102081	0.0154072	*
Cellular Response to DNA Damage Stimulus	0.417244	0.245941	27.3292	23.6025	0.0565677	0.67778		402572	0.638171
Chromatin Organization	0.461747	0.326132	25.8993	28.0576	0.071737	0.46715		365447	0.564418
Chromosome Segregation	0.560485	0.35697	17.3469	35.7143	0.142949	0.0353452	*	287679	0.0116835	*
Cofactor Metabolic Process	0.611106	0.357509	20	36.6667	0.136698	0.0665632		269852	0.00481971	**
Conjugation	0.268751	0.086714	43.1373	15.6863	0.25886	0.0017929	**	97040	0.00165848	**
Cytokinesis	0.459405	0.339512	22	26	0.10939	0.55662		135331	0.472682
Cytoplasmic Translation	0.745193	0.631875	5.7971	50.7246	0.279037	3.5234e-05	****	240686	1.8699e-07	****
Cytoskeleton Organization	0.428337	0.261004	24.6032	25.3968	0.0537391	0.850311		327335	0.752926
DNA Recombination	0.439795	0.202821	29.2135	24.7191	0.0750229	0.679609		215348	0.387486
DNA Repair	0.419852	0.245941	25.8993	24.4604	0.0731457	0.442543		349689	0.751053
DNA Replication	0.54715	0.3439	16.3462	33.6538	0.121975	0.0883965		302640	0.0154509	*
DNA-Templated Transcription, Elongation	0.506568	0.352285	24.4898	34.6939	0.152163	0.190263		136640	0.272297
DNA-Templated Transcription, Initiation	0.620594	0.354627	25	42.5	0.235485	0.020274	*	115836	0.1468
DNA-Templated Transcription, Termination	0.646483	0.617237	13.7931	55.1724	0.302702	0.00768353	**	93788.5	0.0136146	*
Endocytosis	0.415226	0.186383	22.7273	27.2727	0.107857	0.65067		110606	0.850183
Endosomaltransport	0.423235	0.303059	21.2766	25.5319	0.122948	0.446364		127156	0.489584
Exocytosis	0.457367	0.34499	22.2222	33.3333	0.133412	0.866467		50567.5	0.46732
Generation of Precursor Metabolites and Energy	0.528006	0.428601	22.0339	37.2881	0.193907	0.0213929	*	170644	0.0818409
Golgi Vesicle Transport	0.425823	0.331301	18.9189	25.2252	0.111444	0.124505		302442	0.233471
Histone Modification	0.366745	0.181419	33.3333	23.8095	0.109714	0.412259		147757	0.260174
Invasive Growth in Response to Glucose Limitation	0.368451	0.101069	38.7097	16.129	0.216442	0.0953951		70333	0.280067
Ion Transport	0.352785	0.160027	33.6283	25.6637	0.115583	0.096098		260032	0.0694328
Lipid Metabolic Process	0.568429	0.35697	25.9494	34.8101	0.106728	0.0563948		445440	0.0272312	*
Lipid Transport	0.446516	0.156718	35.7143	32.1429	0.151967	0.493653		69391	0.781051
Meiotic Cell Cycle	0.397032	0.260543	29.1667	25.8333	0.0828247	0.376347		297148	0.558394
Membrane Fusion	0.531214	0.35697	9.375	37.5	0.242077	0.0399197	*	99900	0.0306005	*
Membrane Invagination	0.483194	0.320644	5.55556	22.2222	0.318466	0.0407619	*	54841	0.159078
Mitochondrial Translation	0.702405	0.5465	8.23529	49.4118	0.281978	2.25637e-06	****	294800	1.58561e-08	****
Mitochondrion Organization	0.622694	0.419971	14.7059	41.6667	0.177782	6.77975e-06	****	636381	8.88979e-08	****
Mitotic Cell Cycle	0.545008	0.35697	19.4286	32	0.117369	0.0172953	*	503227	0.00484968	**
Mono Carboxylic Acid Metabolic Process	0.599328	0.36041	21.4286	34.2857	0.153013	0.0706175		208924	0.0158012	*
mRNA Processing	0.552308	0.417608	15.2174	38.0435	0.21438	0.000399554	***	284236	0.000588903	***
Nuclear Transport	0.638211	0.488966	17.2043	38.7097	0.193561	0.00179364	**	291358	0.000187127	***
Nucleobase- Containing Compound Transport	0.637813	0.49659	15.625	42.1875	0.212075	0.00566363	**	201274	0.00151132	**
Nucleobase- Containing Small Molecule Metabolic Process	0.618003	0.437984	17	39	0.192613	0.00115981	**	311122	0.000194668	***
Nucleus Organization	0.592204	0.35854	23.5294	38.2353	0.180141	0.197397		98876	0.165572
Oligosaccharide Metabolic Process	0.487516	0.150812	50	28.5714	0.260955	0.250355		32847.5	0.595438
Organelle Assembly	0.6225	0.382482	8.47458	37.2881	0.200867	0.0153839	*	187197	0.00141274	**
Organelle Fission	0.523144	0.326038	23.741	33.8129	0.0955194	0.158333		383374	0.111186
Organelle Fusion	0.499554	0.326038	13.5135	35.1351	0.186334	0.13697		108276	0.128238
Organelle Inheritance	0.384462	0.231133	21.2121	21.2121	0.134514	0.548054		86120.5	0.83496
Other	0.359953	0.179331	32.9787	15.9574	0.110437	0.194985		216519	0.100086
Peptidyl- Amino Acid Modification	0.38584	0.180548	28.9474	26.3158	0.0859278	0.606736		183258	0.396156
Peroxisome Organization	0.32053	0.152128	34.1463	21.9512	0.130935	0.450013		94205	0.264313
Protein Acylation	0.216389	0.062937	53.4884	9.30233	0.292513	0.00099837	***	76382	0.000560979	***
Protein Alkylation	0.427256	0.2427	17.2414	37.931	0.130288	0.663905		77011	0.717222
Protein Complex Biogenesis	0.48999	0.339655	20.4678	30.9942	0.0806873	0.219133		478794	0.033468	*
Protein Dephosphorylation	0.407878	0.149581	30.4348	26.087	0.181466	0.390696		53567.5	0.461806
Protein Folding	0.482574	0.335202	17.8571	32.1429	0.107869	0.505118		156648	0.223682
Protein Glycosylation	0.539434	0.182608	39.3939	24.2424	0.170366	0.265473		79609	0.577436
Protein Lipidation	0.413317	0.272043	38.7097	29.0323	0.149421	0.45331		78554.5	0.934147
Protein Maturation	0.444228	0.207319	26.6667	33.3333	0.12144	0.726133		75612.5	0.895289
Protein Modification by Small Protein Conjugation or Removal	0.480759	0.269873	24.4186	31.3953	0.10123	0.32872		229508	0.4825
Protein Phosphorylation	0.411582	0.269229	20.7921	27.7228	0.083804	0.464497		264101	0.691442
Protein Targeting	0.512405	0.285543	17.931	31.7241	0.0945969	0.15009		405292	0.0543598
Proteolysis Involved in Cellular Protein Catabolic Process	0.516391	0.249695	22.8571	32.381	0.11319	0.13236		286899	0.225441
Pseudohyphal Growth	0.291425	0.125937	33.3333	11.1111	0.229264	0.100785		56665.5	0.108332
Regulation of Cell Cycle	0.511462	0.354627	23.913	33.6957	0.133258	0.0734087		257782	0.113096
Regulation of DNA Metabolic Process	0.372702	0.236983	23.3333	21.6667	0.0997653	0.562242		144694	0.451046
Regulation of Organelle Organization	0.532665	0.341377	20	35.8621	0.119671	0.0322645	*	416294	0.0112638	*
Regulation of Protein Modification Process	0.483555	0.266781	23.5294	29.4118	0.0606071	0.953368		178358	0.710327
Regulation of Translation	0.607066	0.268464	20.9302	37.2093	0.194931	0.0678745		123242	0.17007
Regulation of Transport	0.501145	0.303691	29.2683	31.7073	0.110171	0.665833		107776	0.753488
Response to Chemical	0.376964	0.152289	35.1648	19.7802	0.133728	0.00334169	**	413691	0.011026	*
Response to Heat	0.357341	0.152128	27.2727	24.2424	0.154858	0.3726		80912.5	0.686306
Response to Osmotic Stress	0.310456	0.181	33.3333	15.3846	0.108673	0.709746		88971.5	0.246916
Response to Oxidative Stress	0.448218	0.25422	31.3725	19.6078	0.0840468	0.838247		127571	0.792633
Response to Starvation	0.386787	0.242862	28.3019	26.4151	0.063897	0.973525		132944	0.815279
Ribosomal Large Subunit Biogenesis	0.897878	0.68962	5.55556	59.2593	0.355308	1.53705e-06	****	199098	2.11876e-08	****
Ribosomal Small Subunit Biogenesis	0.661683	0.559665	6.84932	47.9452	0.348696	2.52263e-08	****	253292	1.49921e-07	****
Ribosomal Subunit Export from Nucleus	0.800806	0.566677	5.88235	44.1176	0.382399	5.96519e-05	****	122952	2.97902e-05	****
Ribosome Assembly	0.825087	0.678412	3.84615	57.6923	0.358342	0.00176447	**	90672.5	0.00132796	**
RNA Catabolic Process	0.573285	0.381014	14.7059	36.7647	0.175205	0.0284365	*	207712	0.00564883	**
RNA Modification	0.516792	0.35697	17.2414	27.5862	0.20494	0.0137044	*	172408	0.032557	*
RNA Splicing	0.486964	0.35697	20	31.4286	0.171054	0.0308861	*	202158	0.0615973
rRNA Processing	0.679259	0.561261	7.46269	47.7612	0.330218	3.50791e-13	****	464976	1.47479e-12	****
Signaling	0.262699	0.124569	39.8148	14.8148	0.214984	9.06768e-05	****	218568	0.000208234	***
snoRNA Processing	0.757555	0.590001	3.57143	50	0.362201	0.000885181	***	101911	0.000106672	***
Sporulation	0.315049	0.136625	37.7358	18.8679	0.158868	0.126695		115123	0.0595873
Telomere Organization	0.381017	0.186282	34.2105	28.9474	0.14345	0.382811		87633.5	0.298463
Transcription from RNA PolymeraseI Promoter	0.49332	0.35697	17.0732	29.2683	0.150063	0.28891		118134	0.159785
Transcription from RNA PolymeraseII Promoter	0.513685	0.35697	22.2727	34.5455	0.10786	0.0136172	*	624720	0.00525047	**
Transcription from RNA PolymeraseIII Promoter	0.611276	0.35697	19.2308	38.4615	0.212863	0.165508		76562.5	0.180386
Translational Elongation	0.682889	0.515888	22.2222	44.4444	0.281495	0.0949388		57498.5	0.0669715
Translational Initiation	0.625165	0.324169	19.3548	41.9355	0.180373	0.238161		93600	0.0813742
Transmembrane Transport	0.510468	0.252735	19.2661	33.945	0.0967646	0.253263		303130	0.11525
Transposition	0.200222	0.101069	38.4615	7.69231	0.319354	0.112462		24108	0.0869569
tRNA Amino Acylation for Protein Translation	0.880846	0.839727	0	62.963	0.422274	7.39868e-05	****	105030	2.80675e-06	****
tRNA Processing	0.495292	0.380821	16.129	29.0323	0.22385	0.00353465	**	186844	0.0152325	*
Vacuole Organization	0.450652	0.35697	17.5	25	0.143114	0.356215		113856	0.215095
Vesicle Organization	0.5148	0.35697	7.89474	34.2105	0.237851	0.023154	*	119101	0.0161142	*
Vitamin Metabolic Process	0.482172	0.213893	16	24	0.181244	0.344771		69185	0.474974
Number of significantly different gene groups:						37			37
Percent of significantly different gene groups:						35.9223			35.9223
Number of gene groups significant 0.01<p<0.05						16			15
Percent of gene groups significant 0.01<p<0.05						15.534			14.5631
Number of gene groups significant 0.001 p<0.01						9			8
Percent of gene groups significant 0.001<p<0.01						8.73786			7.76699
Number of gene groups significant 0.0001<p<0.001						3			6
Percent of gene groups significant 0.0001<p<0.001						2.91262			5.82524
Number of gene groups significant p<0.0001						9			8
Percent of gene groups significant p<0.0001						8.73786			7.76699
Pvalue less than Cell Wall Selected
Percentage Pval less than Cell Wall Selected						55			57
Pvalue less than Vacuolar Selected						53.3981			55.3398
Percentage Pval less than Vacuolar Selected						100			97
						97.0874			94.1748
