# Supplementary material for: Deletion of low-essentiality, secretion-associated genes enhances recombinant protein production in Komagataella phaffii
Source: Microb Cell Fact. 2026 May 11;25:154. doi: 10.1186/s12934-026-03009-7 (PMC13343958; doi:10.1186/s12934-026-03009-7)
Supplement: Supplementary file 12 — Supplementary Material 12. [file 12934_2026_3009_MOESM12_ESM.xlsx]

## Sheet: Sheet1
GQ#	Description	Essentiality	Gene Annotation
GQ67_01477		4.62736e-05	Putative aminophospholipid translocase (flippase) involved in endocytosis and vacuolar biogenesis
GQ67_02083		0.000827544	Phosphorylated vacuolar membrane protein that interacts with Atg13p
GQ67_05021	VNX1	0.000889979	Low affinity vacuolar membrane localized monovalent cation/H+ antiporter
GQ67_01146		0.00273412	Vacuolar amino acid transporter, exports aspartate and glutamate from the vacuole
GQ67_04232	VPH1	0.00386955	Subunit a of vacuolar-ATPase V0 domain, one of two isoforms (Vph1p and Stv1p)
GQ67_04095	ZRT3	0.0039207	Vacuolar membrane zinc transporter
GQ67_03123	VPS74	0.00412866	Protein required for Golgi localization of glycosyltransferases
GQ67_03738	VPS75	0.00472826	NAP family histone chaperone
GQ67_04423	TPM1	0.00473953	Minor isoform of tropomyosin, binds to and stabilizes actin cables and filaments
GQ67_02060	PFA3	0.00746205	Palmitoyltransferase for Vac8p, required for vacuolar membrane fusion
GQ67_05217	YPR109W	0.00777681	Type I transmembrane sorting receptor for multiple vacuolar hydrolases
GQ67_02428		0.00839577	Protein of unknown function, mutant phenotype suggests a potential role in vacuolar function
GQ67_01529	APE3	0.00914784	Vacuolar aminopeptidase Y, processed to mature form by Prb1p
GQ67_05204		0.0127549	Vacuolar membrane protein of unknown function involved in vacuolar protein sorting
GQ67_04266		0.01343	Phosphatidylserine decarboxylase of the Golgi and vacuolar membranes
GQ67_02468	PEP12	0.0135442	Target membrane receptor (t-SNARE)
GQ67_01534	VPS8	0.0157444	Membrane-associated protein
GQ67_04993		0.0171312	Putative high affinity iron transporter involved in transport of intravacuolar stores of iron
GQ67_00089	MON2	0.0183315	Peripheral membrane protein with a role in endocytosis and vacuole integrity, interacts with Arl1p a
GQ67_03054	VPS29	0.0197333	hypothetical protein PAS_chr3_1146
GQ67_01184	AVT6	0.02203	Vacuolar amino acid transporter, exports aspartate and glutamate from the vacuole
GQ67_03372	VPS36	0.0271105	Component of the ESCRT-II complex
GQ67_01444	VPS70	0.0285875	Vacuolar protein sorting-associated protein 70
GQ67_00080	SWF1	0.0359359	Palmitoyltransferase that acts on the SNAREs Snc1p, Syn8p, Tlg1p and likely on all SNAREs
GQ67_03567	PHO91	0.0393701	Low-affinity phosphate transporter of the vacuolar membrane
GQ67_04540	YVC1	0.0410795	Vacuolar cation channel
GQ67_03922		0.0412125	Protein of unknown function involved in vacuolar protein sorting
GQ67_02019	DID2	0.0415125	Vacuolar protein sorting protein
GQ67_03352	AVT3	0.045442	Vacuolar transporter
GQ67_05085	***ATG8	0.0567632	Conserved protein that is a component of autophagosomes and Cvt vesicles
GQ67_04538	VPS21	0.05973	GTPase required for transport during endocytosis and for correct sorting of vacuolar hydrolases
GQ67_03426	ATG12	0.0603324	Conserved ubiquitin-like modifier
GQ67_04843	VPS34	0.0605339	Phosphatidylinositol 3-kinase responsible for the synthesis of phosphatidylinositol 3-phosphate
GQ67_04192	LEM3	0.0621578	Membrane protein of the plasma membrane and ER
GQ67_00124	NYV1	0.0646756	Hypothetical protein PAS_chr2-1_0099
GQ67_00685	PEP1	0.0706433	Type I transmembrane sorting receptor for multiple vacuolar hydrolases
GQ67_03718	YBR139W	0.0735035	Putative serine type carboxypeptidase with a role in phytochelatin synthesis
GQ67_00322	VPS55	0.0739486	Late endosomal protein involved in late endosome to vacuole trafficking
GQ67_05064	CPS1	0.0771017	Vacuolar carboxypeptidase yscS
GQ67_01592	ATG11	0.0800885	Adapter protein for pexophagy and the cytoplasm-to-vacuole targeting (Cvt) pathway
GQ67_01921		0.0938044	Class E protein of the vacuolar protein-sorting (Vps) pathway
GQ67_01877	SEC7	0.0953165	hypothetical protein PAS_chr1-4_0667
GQ67_02465	VBA1	0.116019	Permease of basic amino acids in the vacuolar membrane
GQ67_03322	MVP1	0.11928	Protein required for sorting proteins to the vacuole
GQ67_00732	VTC2	0.120984	Vacuolar membrane protein involved in vacuolar polyphosphate accumulation
GQ67_02793	VPS13	0.121726	Putative vacuolar protein sorting-associated protein vps13
GQ67_03436	CCC1	0.124892	Putative vacuolar Fe2+/Mn2+ transporter
GQ67_02492	PEP5	0.126694	hypothetical protein PAS_chr1-3_0306
GQ67_03347	VPS3	0.129098	hypothetical protein PAS_chr3_1175
GQ67_02808	PRB1	0.133912	Vacuolar proteinase B (yscB), a serine protease of the subtilisin family
GQ67_00621	YJR054W	0.134753	Vacuolar protein of unknown function
GQ67_05294		0.135054	Vacuolar protein sorting (VPS) protein required for cytoplasm to vacuole targeting of proteins
GQ67_04470	NPR2	0.135597	Protein with a possible role in regulating expression of nitrogen permeases
GQ67_01109	VMA6	0.135718	Subunit d of the five-subunit V0 integral membrane domain of vacuolar H+-ATPase (V-ATPase)
GQ67_00369	PEP7	0.139855	hypothetical protein PAS_chr2-1_0830
GQ67_03739		0.149454	Type I transmembrane sorting receptor for multiple vacuolar hydrolases
GQ67_04356	VID24	0.153024	Peripheral membrane protein located at Vid (vacuole import and degradation) vesicles
GQ67_03625	YCR023C	0.15696	Vacuolar membrane protein of unknown function
GQ67_00906	VTC4	0.162133	Vacuolar membrane protein involved in vacuolar polyphosphate accumulation
GQ67_03558	VPS64	0.164318	Cytoplasmic protein required for cytoplasm to vacuole targeting of proteins
GQ67_02436	IML1	0.167456	Protein of unknown function
GQ67_00828	CMD1	0.1838	Calmodulin
GQ67_01067	VPS33	0.188966	ATP-binding protein that is a subunit of the HOPS complex and the CORVET tethering complex
GQ67_03908	LAP4	0.191612	Vacuolar aminopeptidase
GQ67_00863	VPS17	0.194131	Subunit of the membrane-associated retromer complex essential for endosome-to-Golgi retrograde prote
GQ67_04300	VMA2	0.194709	vacuolar ATP synthase subunit B
GQ67_01412	VPS27	0.204596	Vacuolar protein sorting-associated protein 27
GQ67_03068	VPS71	0.204893	Hypothetical protein PAS_chr3_0057
GQ67_01520	YCF1	0.205264	Metal resistance protein YCF1
GQ67_00867	TMS1	0.21042	Vacuolar membrane protein of unknown function that is conserved in mammals
GQ67_03189	VPS60	0.214199	Cytoplasmic and vacuolar membrane protein involved in late endosome to vacuole transport
GQ67_05181	AMS1	0.23724	Vacuolar alpha mannosidase, involved in free oligosaccharide (fOS) degradation
GQ67_02002	RCR2	0.23908	Vacuolar protein that presumably functions within the endosomal-vacuolar trafficking pathway
GQ67_02936	ATG22	0.252735	Vacuolar integral membrane protein
GQ67_04368	VPS41	0.258036	Vacuolar membrane protein
GQ67_00475	VPS66	0.289587	hypothetical protein PAS_chr2-1_0835
GQ67_02874	PIB1	0.295973	RING-type ubiquitin ligase of the endosomal and vacuolar membranes
GQ67_02900	VPS54	0.303059	Component of the GARP (Golgi-associated retrograde protein) complex
GQ67_02020		0.314168	Class E protein of the vacuolar protein-sorting (Vps) pathway
GQ67_00628	VPS4	0.315088	AAA-type ATPase that is regulated by Vta1p
GQ67_04616	TRX1	0.322864	Cytoplasmic thioredoxin isoenzyme of the thioredoxin system
GQ67_03272	AVT1	0.328758	Vacuolar transporter
GQ67_02172	PPN1	0.356481	Vacuolar endopolyphosphatase with a role in phosphate metabolism
GQ67_01598		0.35697	Vacuolar proteinase B (yscB), a serine protease of the subtilisin family
GQ67_01942	NEO1	0.35697	Putative aminophospholipid translocase (flippase) involved in endocytosis and vacuolar biogenesis
GQ67_02728	VPS45	0.35697	Protein of the Sec1p/Munc-18 family, essential for vacuolar protein sorting
GQ67_03004		0.35697	vacuolar sorting protein
GQ67_03137	APS3	0.35697	Small subunit of the clathrin-associated adaptor complex AP-3, which is involved in vacuolar protein
GQ67_04248	MON1	0.35697	Protein required for fusion of cvt-vesicles and autophagosomes with the vacuole
GQ67_04498	GVP36	0.35697	BAR domain-containing protein that localizes to both early and late Golgi vesicles
GQ67_01455	MYO2	0.35697	Myosin-2
GQ67_02559	VAM6	0.35697	hypothetical protein PAS_chr1-1_0460
GQ67_02422	ATG2	0.35697	Peripheral membrane protein required for vesicle formation
GQ67_03359	VPS53	0.35697	Component of the GARP (Golgi-associated retrograde protein) complex
GQ67_05178	VPS25	0.35697	hypothetical protein PAS_chr4_0993
GQ67_04902		0.375218	Permease of basic amino acids in the vacuolar membrane
GQ67_01237	ATG27	0.378236	Type I membrane protein involved in autophagy and the cytoplasm-to-vacuole targeting (Cvt) pathway
GQ67_03052	VPS15	0.399495	Myristoylated serine/threonine protein kinase involved in vacuolar protein sorting
GQ67_00704	ATG1	0.425601	Protein serine/threonine kinase required for vesicle formation in autophagy
GQ67_02890	RDI1	0.481772	Rho GDP dissociation inhibitor involved in the localization and regulation of Cdc42p
GQ67_00845	TRS85	0.494324	Subunit of TRAPP (transport protein particle)
GQ67_00184	SHP1	0.506893	UBX (ubiquitin regulatory X) domain-containing protein that regulates Glc7p phosphatase activity and
GQ67_00239	VPS30	0.510752	Subunit of phosphatidylinositol (PtdIns) 3-kinase complexes I and II
GQ67_04120	VPS5	0.517923	Nexin-1 homolog required for localizing membrane proteins
GQ67_03191	VPS72	0.535529	hypothetical protein PAS_chr3_1158
GQ67_03242	VPS9	0.539615	Guanine nucleotide exchange factor
GQ67_03659	SLX9	0.562858	Vacuolar membrane protein of unknown function involved in vacuolar protein sorting
GQ67_02895	VMA1	0.58108	Vacuolar ATPase V1 domain subunit A containing the catalytic nucleotide binding sites
GQ67_02595		0.587973	vacuolar sorting protein
GQ67_02317		0.58986	Subunit a of vacuolar-ATPase V0 domain, one of two isoforms (Vph1p and Stv1p)
GQ67_03796	VMA4	0.682628	Subunit E of the eight-subunit V1 peripheral membrane domain of the vacuolar H+-ATPase (V-ATPase)
GQ67_01492	VPS1	0.714963	Dynamin-like GTPase required for vacuolar sorting
GQ67_01769	VPS38	0.742104	Hypothetical protein PAS_chr1-4_0396
GQ67_04381	PEP8	0.744083	Vacuolar protein sorting protein
GQ67_00468	FTH1	0.774504	Putative high affinity iron transporter involved in transport of intravacuolar stores of iron
GQ67_01262	PHO8	0.787105	Repressible alkaline phosphatase, a glycoprotein localized to the vacuole
GQ67_02281	VPS52	0.794539	Component of the GARP (Golgi-associated retrograde protein) complex
GQ67_00985	AVT4	0.797611	Vacuolar transporter, exports large neutral amino acids from the vacuole
GQ67_00276	VMA5	0.857242	Subunit C of the eight-subunit V1 peripheral membrane domain of vacuolar H+-ATPase (V-ATPase)
GQ67_05312	VCX1	0.863932	Vacuolar H+/Ca2+ exchanger involved in control of cytosolic Ca2+ concentration
GQ67_04226	PEP4	0.929581	Vacuolar aspartyl protease (proteinase A)
GQ67_03777	ATG3	0.937023	E2-like enzyme involved in autophagy and the cytoplasm-to-vacuole targeting (Cvt) pathway
GQ67_01780	NPR3	0.941471	Ser/Thr protein kinase involved in salt tolerance
GQ67_05338	YPT7	0.959047	GTP-binding protein
GQ67_03098	ENO1	0.994851	Enolase I, a phosphopyruvate hydratase that catalyzes the conversion of 2-phosphoglycerate to phosph
GQ67_00736	ATG17	1.00189	Scaffold protein responsible for pre-autophagosomal structure organization
GQ67_00140	CDC42	1.03081	Small rho-like GTPase, essential for establishment and maintenance of cell polarity
GQ67_03593	VBA2	1.03198	Permease of basic amino acids in the vacuolar membrane
GQ67_00752	VMA11	1.04853	Vacuolar ATPase V0 domain subunit c\', involved in proton transport activity
GQ67_01646	VPS35	1.05913	Endosomal subunit of membrane-associated retromer complex required for retrograde transport
GQ67_00562		1.11847	Vacuolar membrane protein involved in vacuolar polyphosphate accumulation
GQ67_03167	RHO1	1.13116	GTP-binding protein of the rho subfamily of Ras-like proteins, involved in establishment of cell pol
GQ67_01461	YKT6	1.20665	Synaptobrevin homolog YKT6
GQ67_04171	VMA3	1.24183	Proteolipid subunit of the vacuolar H(+)-ATPase V0 sector
GQ67_02747	NCR1	1.3049	Vacuolar membrane protein that transits through the biosynthetic vacuolar protein sorting pathway
GQ67_02774	VMA8	1.36493	Subunit D of the eight-subunit V1 peripheral membrane domain of the vacuolar H+-ATPase (V-ATPase)
GQ67_00630	PEP3	1.41128	Component of CORVET tethering complex
GQ67_03251		1.43141	Subunit of the vacuole fusion and protein sorting HOPS complex and the CORVET tethering complex
GQ67_05073	VPS51	1.46395	Hypothetical protein PAS_chr4_0693
GQ67_05050	VMA7	2.01522	Subunit F of the eight-subunit V1 peripheral membrane domain of vacuolar H+-ATPase (V-ATPase)
GQ67_00210	VPS28	2.01708	Component of the ESCRT-I complex (Stp22p, Srn2p, Vps28p, and Mvb12p), which is involved in ubiquitin
GQ67_02156	MGM101	2.07075	Type I transmembrane sorting receptor for multiple vacuolar hydrolases
