# Supplementary material for: Deletion of low-essentiality, secretion-associated genes enhances recombinant protein production in Komagataella phaffii
Source: Microb Cell Fact. 2026 May 11;25:154. doi: 10.1186/s12934-026-03009-7 (PMC13343958; doi:10.1186/s12934-026-03009-7)
Supplement: Supplementary file 13 — Supplementary Material 13. [file 12934_2026_3009_MOESM13_ESM.xlsx]

## Sheet: Sheet1
GQ#	Description	Essentiality	Gene Annotation	Successful Knockout?	CRISPR Guide Used
GQ67_01477		4.62736e-05	Putative aminophospholipid translocase (flippase) involved in endocytosis and vacuolar biogenesis	Yes	GACCGCTGTCCGCACACCGT
GQ67_02083		0.000827544	Phosphorylated vacuolar membrane protein that interacts with Atg13p	Yes	TCTGCTGTAGTTGTTTCAAG
GQ67_05021	VNX1	0.000889979	Low affinity vacuolar membrane localized monovalent cation/H+ antiporter	Yes	GGATAATGGGACTTTACTAC
GQ67_01146		0.00273412	Vacuolar amino acid transporter, exports aspartate and glutamate from the vacuole	Yes	CGTATGCTTTGAGAACTGAT
GQ67_04232	VPH1	0.00386955	Subunit a of vacuolar-ATPase V0 domain, one of two isoforms (Vph1p and Stv1p)	Yes	TCCGACCGATATAAGTCGAG
GQ67_04095	ZRT3	0.0039207	Vacuolar membrane zinc transporter	Yes	GTACCTTAATGCAAACAACT
GQ67_03123	VPS74	0.00412866	Protein required for Golgi localization of glycosyltransferases	Yes	GAAGGCCTACAACGACGCCG
GQ67_03738	VPS75	0.00472826	NAP family histone chaperone	Yes	TTTATAGAATCATACTCCTT
GQ67_04423	TPM1	0.00473953	Minor isoform of tropomyosin, binds to and stabilizes actin cables and filaments	Yes	GGGTGAGCGCTTGGATCTGG
GQ67_02060	PFA3	0.00746205	Palmitoyltransferase for Vac8p, required for vacuolar membrane fusion	Yes	ACAGTACGTAGGTGGCCCAA
GQ67_05217	YPR109W	0.00777681	Type I transmembrane sorting receptor for multiple vacuolar hydrolases	Yes	ATAGCATACTATGTCCACGA
GQ67_02428		0.00839577	Protein of unknown function, mutant phenotype suggests a potential role in vacuolar function	Yes	TGACTATTGTAAGCAGTGAT
GQ67_01529	APE3	0.00914784	Vacuolar aminopeptidase Y, processed to mature form by Prb1p	Yes	AGGATGTCCGTATTCAAAGA
GQ67_05204		0.0127549	Vacuolar membrane protein of unknown function involved in vacuolar protein sorting	Yes	GAAAGTGACATGGACTAATG
GQ67_04266		0.01343	Phosphatidylserine decarboxylase of the Golgi and vacuolar membranes	Yes	CAATTGTCAGGATATCTGAA
